# Supplementary material for: Global analysis of seasonal changes in trematode infection levels reveals weak and variable link to temperature
Source: Oecologia. 2023 Jun 26;204(2):377–87. doi: 10.1007/s00442-023-05408-8 (PMC10907458; doi:10.1007/s00442-023-05408-8)
Supplement: Supplementary file 1 — Supplementary file1 (XLSX 1544 KB) [file 442_2023_5408_MOESM1_ESM.xlsx]

## Sheet: Table S1
Global analysis of seasonal changes in trematode infection levels reveals weak and variable link to temperature
By Rachel A. Paterson, Robert Poulin, and Christian Selbach
Supplementary Table S1. Full bibliographical details of articles retrieved from the Web of Science (search terms and date shown below). The column 'Status' indicates which articles were not available, which were discarded because they did not meet inclusion criteria, and which were retained and used for either the month-by-month (monthly), partial dataset or the seasonal (pooled seasonal data) pa…
		Search terms	(trematod* or digenea*) AND (freshwater* or lake* or lentic* or aquatic or reservoir* or pond* or river or water) AND (season* or temporal* or temperat* or succession* OR summer OR winter OR spring OR autumn)
		Search date	29 June 2022
	Status	Authors	Article Title	Journal ISO Abbreviation	Publication Year	Volume	Issue	DOI Link	Language	Document Type	Author Keywords	Keywords Plus	Abstract	Addresses	Affiliations	Reprint Addresses	Author Full Names	Email Addresses	Researcher Ids	ORCIDs	Funding Orgs	Funding Name Preferred	Funding Text	Cited References	Cited Reference Count	Times Cited, WoS Core	Times Cited, All Databases	180 Day Usage Count	Since 2013 Usage Count	Publisher	Publisher City	Publisher Address	ISSN	eISSN	ISBN	Source Title	Journal Abbreviation	Publication Date	Part Number	Supplement	Special Issue	Meeting Abstract	Start Page	End Page	Article Number	DOI	Book DOI	Early Access Date	Number of Pages
1	Does not meet criteria	Ziarati, M; Zorriehzahra, MJ; Hassantabar, F; Mehrabi, Z; Dhawan, M; Sharun, K; Bin Emran, T; Dhama, K; Chaicumpa, W; Shamsi, S	Zoonotic diseases of fish and their prevention and control	Vet. Q.	2022	42	1	http://dx.doi.org/10.1080/01652176.2022.2080298	English	Review	Fish; aquaculture; zoonosis; prevention; control	SEQUENCE TYPE 283; ANTIBIOTIC-RESISTANCE; GASTROINTESTINAL BASIDIOBOLOMYCOSIS; PSEUDOMONAS-AERUGINOSA; KLEBSIELLA-PNEUMONIAE; CLOSTRIDIUM-BOTULINUM; SPOROTHRIX-SCHENCKII; BORNE NEMATODIASES; BACTERIAL ZOONOSES; ESCHERICHIA-COLI	Fish and aquatic-derived zoonotic diseases have caused considerable problems in the aquaculture industry and fishery worldwide. In particular, zoonotic diseases can pose widespread threats to humans. With the world's growing population and potential global trade of aquaculture and fish, the risk of environmental contamination and development of fish and aquatic-derived zoonoses in humans are incr…	[Ziarati, Mina] Islamic Azad Univ, Dept Microbiol, Jahrom Branch, Jahrom, Iran; [Zorriehzahra, Mohammad Jalil] Agr Res Educ & Extens Org AREEO, Dept Sci Informat & Commun, Iranian Fisheries Res Inst IFSRI, Tehran, Iran; [Hassantabar, Fatemeh] Sari Agr Sci & Nat Resources Univ, Fac Anim Sci & Fisheries, Dept Fisheries, Sari, Iran; [Mehrabi, Zibandeh] Iran Fisheries Org, Tehran, Iran; [Dhawan, Mani…		Zorriehzahra, MJ (corresponding author), Agr Res Educ & Extens Org AREEO, Dept Sci Informat & Commun, Iranian Fisheries Res Inst IFSRI, Tehran, Iran.;Chaicumpa, W (corresponding author), Mahidol Univ, Fac Med, Ctr Res Excellence Therapeut Prot & Antibody Engn, Dept Parasitol,Siriraj Hosp, Bangkok 10700, Thailand.	Ziarati, Mina; Zorriehzahra, Mohammad Jalil; Hassantabar, Fatemeh; Mehrabi, Zibandeh; Dhawan, Manish; Sharun, Khan; Bin Emran, Talha; Dhama, Kuldeep; Chaicumpa, Wanpen; Shamsi, Shokoofeh	m.zorriehzahra@areeo.ac; wanpen.cha@mahidol.ac.th	Emran, Dr. Talha Bin/P-9184-2016; Dhama, Kuldeep/B-7852-2015; Zorriehzahra, Mohammad Jalil/S-2823-2016; Sharun, Khan/A-3084-2019	Emran, Dr. Talha Bin/0000-0003-3188-2272; Dhama, Kuldeep/0000-0001-7469-4752; Zorriehzahra, Mohammad Jalil/0000-0002-3223-0009; Dhawan, Manish/0000-0002-7783-7138; Sharun, Khan/0000-0003-1040-3746; Hassantabar, Fatemeh/0000-0002-4911-9868					245	0	0	0	0	TAYLOR & FRANCIS LTD	ABINGDON	2-4 PARK SQUARE, MILTON PARK, ABINGDON OR14 4RN, OXON, ENGLAND	0165-2176	1875-5941		VETERINARY QUARTERLY	VET QUART	DEC 31					95	118		10.1080/01652176.2022.2080298			24
2	Does not meet criteria	Serbina, EA	Bithyniid snails as hosts of Opisthorchiidae and Notocotylidae in the south of Western Siberia, Russia	Parasitol. Res.				http://dx.doi.org/10.1007/s00436-022-07558-9	English	Article; Early Access	Bithyniidae; Metorchis bilis; Notocotylus imbricatus; Opisthorchis felineus; Western Siberia; The long-term study	FRESH-WATER SNAIL; CLIMATE-CHANGE; GASTROPODA BITHYNIIDAE; LARVAL TREMATODES; EPIDEMIOLOGY; TRANSMISSION; ECOSYSTEMS; INFECTION; MOLLUSKS	Opisthorchiasis and related infections are persistent and substantial public health burdens from eastern Europe to southeastern and northern Asia. Snails of the family Bithyniidae act as first intermediate hosts not only for the trematodes of the family Opisthorchiidae but also for those of the family Notocotylidae. There are certain morphological similarities between the aforementioned trematode…	[Serbina, E. A.] Russian Acad Sci, Inst Systemat & Ecol Anim, Siberian Branch, Frunze St 11, Novosibirsk 630091, Russia		Serbina, EA (corresponding author), Russian Acad Sci, Inst Systemat & Ecol Anim, Siberian Branch, Frunze St 11, Novosibirsk 630091, Russia.	Serbina, E. A.	serbina_elena_an@mail.ru			Federal Fundamental Scientific Research Program [122011800267-4]	Federal Fundamental Scientific Research Program	The study was funded by the Federal Fundamental Scientific Research Program for 21 2021-2025, project number: 122011800267-4.		51	0	0	0	0	SPRINGER	NEW YORK	ONE NEW YORK PLAZA, SUITE 4600, NEW YORK, NY, UNITED STATES	0932-0113	1432-1955		PARASITOLOGY RESEARCH	PARASITOL RES									10.1007/s00436-022-07558-9		JUN 2022	11
3	Used-SEASONS	Chugunova, YK; Ieshko, EP	The Structure of Parasite Communities in the European Perch (Perca fluviatilis L.) in the Initial Period of the Formation of Boguchanskoe Reservoir	Biol. Bull	2022	49	3	http://dx.doi.org/10.1134/S1062359022030062	English	Article	reservoirs; water body succession; parasite fauna; fishes; European perch Perca fluviatilis	SPECIES RICHNESS	The first study of ecological and populational changes in the species richness and diversity of parasitic communities of European perch Perca fluviatilis (L. 1758) during the transformation of biota of the Boguchanskoe Reservoir is presented. In 2012, the parasite fauna was very diverse, and the trematode metacercariae prevailed. In 2014, an abrupt loss of the parasite species diversity was regis…	[Chugunova, Yu. K.] Russian Fed Res Inst Fisheries & Oceanog, Krasnoyarsk Branch, Krasnoyarsk 660097, Russia; [Ieshko, E. P.] Russian Acad Sci, Karelian Res Ctr, Inst Biol, Petrozavodsk 185910, Russia		Chugunova, YK (corresponding author), Russian Fed Res Inst Fisheries & Oceanog, Krasnoyarsk Branch, Krasnoyarsk 660097, Russia.	Chugunova, Yu. K.; Ieshko, E. P.	jhermann@mail.ru; ieshkoep@gmail.com			[076-00005-20-02]; [02182019-0075]	;	This work was carried out within the framework of State Assignments, project nos. 076-00005-20-02 and 02182019-0075.		31	0	0	0	0	PLEIADES PUBLISHING INC	NEW YORK	PLEIADES HOUSE, 7 W 54 ST, NEW YORK, NY, UNITED STATES	1062-3590	1608-3059		BIOLOGY BULLETIN	BIOL BULL+	JUN					225	233		10.1134/S1062359022030062			9
4	Does not meet criteria	Taskinen, J; Choo, JM; Mironova, E; Gopko, M	Contrasting temperature responses in seasonal timing of cercariae shedding by Rhipidocotyle trematodes	Parasitology	2022	149	8	http://dx.doi.org/10.1017/S0031182022000518	English	Article	Bucephalidae; cercaria; climate change; Digenea; mollusc; parasite phenology; temperature; transmission	DIGENEANS PARASITIZING MOLLUSKS; ANODONTA-PISCINALIS BIVALVIA; CLIMATE-CHANGE; FENNICA DIGENEA; HOST; EMERGENCE; WATER; BUCEPHALIDAE; PATTERNS; TRANSMISSION	Global warming is likely to lengthen the seasonal duration of larval release by parasites. We exposed freshwater mussel hosts, Anodonta anatina, from 2 high-latitude populations to high, intermediate and low temperatures throughout the annual cercarial shedding period of the sympatric trematodes Rhipidocotyle fennica and R. campanula, sharing the same transmission pathway. At the individual host …	[Taskinen, Jouni; Choo, Jocelyn M.] Univ Jyvaskyla, Dept Biol & Environm Sci, POB 35, FI-40014 Jyvaskyla, Finland; [Mironova, Ekaterina; Gopko, Mikhail] Russian Acad Sci, AN Severtsov Inst Ecol & Evolut, Leninskij Prosp 33, Moscow 119071, Russia		Taskinen, J (corresponding author), Univ Jyvaskyla, Dept Biol & Environm Sci, POB 35, FI-40014 Jyvaskyla, Finland.	Taskinen, Jouni; Choo, Jocelyn M.; Mironova, Ekaterina; Gopko, Mikhail	jouni.k.taskinen@jyu.fi	Taskinen, Jouni/AAK-5979-2020; Mironova, Ekaterina/AAC-3252-2022	Taskinen, Jouni/0000-0003-0098-9560; Mironova, Ekaterina/0000-0002-9557-6031; Gopko, Misha/0000-0002-1525-6557	JYU Rector's; Emil Aaltonen Foundation; Biological Interactions Graduate School; Academy of Finland [260704]; Russian Science Foundation [19-14-00015]	JYU Rector's; Emil Aaltonen Foundation; Biological Interactions Graduate School; Academy of Finland(Academy of Finland); Russian Science Foundation(Russian Science Foundation (RSF))	The research was supported by the JYU Rector's grants for doctoral studies (J. M. C.), the Emil Aaltonen Foundation (J. M. C.), the Biological Interactions Graduate School travel grants for doctorate students, University of Jyvaskyla (J. M. C.), the Academy of Finland (J. T., grant number 260704) and the Russian Science Foundation (M. G., grant 19-14-00015).		72	0	0	0	0	CAMBRIDGE UNIV PRESS	NEW YORK	32 AVENUE OF THE AMERICAS, NEW YORK, NY 10013-2473 USA	0031-1820	1469-8161		PARASITOLOGY	PARASITOLOGY	JUL					1045	1056		10.1017/S0031182022000518		MAY 2022	12
5	Does not meet criteria	Friesen, OC; Aukema, HM; Detwiler, JT	Changes in snail chemical profiles through host-parasite interactions	Mol. Biochem. Parasitol.	2022	249		http://dx.doi.org/10.1016/j.molbiopara.2022.111464	English	Article	Oxylipins; Echinostoma trivolvis; Parasite-modified behavior; Planorbella pilsbryi; Signaling molecules		Host behavior may be modified by their parasites to increase the likelihood of transmission, but mechanisms underlying these interactions are not well understood. Hosts and parasites release chemical signaling molecules, like oxylipins, that may affect transmission. Oxylipins are oxygenated metabolites of fatty acids that function as signaling molecules and have essential physiological and functi…	[Friesen, Olwyn C.; Detwiler, Jillian T.] Univ Manitoba, Dept Biol Sci, 50 Sifton Rd, Winnipeg, Manitoba R3T 2N2, Canada; [Aukema, Harold M.] Univ Manitoba, Dept Food & Human Nutr Sci, 35 Chancellors Circle, Winnipeg, Manitoba R3T 2N2, Canada; [Aukema, Harold M.] St Boniface Hosp Res Ctr, Canadian Ctr Agrifood Res Hlth & Med, 351 Tache Ave, Winnipeg, Manitoba R2H 2A6, Canada; [Friesen, Olwyn C.] …		Friesen, OC (corresponding author), 50 Sifton Rd, Winnipeg, Manitoba R3T 2N2, Canada.	Friesen, Olwyn C.; Aukema, Harold M.; Detwiler, Jillian T.	olwynfriesen@gmail.com; Harold.Aukema@umanitoba.ca; Jillian.Detwiler@umanitoba.ca			Natural Sciences and Engineering Research Council of Canada (NSERC) [RGPIN-2014-05142, RGPIN-06215-2020]; University of Manitoba; Weston Family Awards in Northern Research Postdoctoral Fellowship	Natural Sciences and Engineering Research Council of Canada (NSERC)(Natural Sciences and Engineering Research Council of Canada (NSERC)); University of Manitoba; Weston Family Awards in Northern Research Postdoctoral Fellowship	Financial support for this project was provided by the Natural Sciences and Engineering Research Council of Canada (NSERC) Discovery Grants to Jillian T. Detwiler [grant number: RGPIN-2014-05142] and Harold M. Aukema [grant number: RGPIN-06215-2020] , as well as the University of Manitoba for the University Research Grant Program (Jillian T. Detwiler) and Interdisciplinary Collaborative grants (J…		74	0	0	0	0	ELSEVIER	AMSTERDAM	RADARWEG 29a, 1043 NX AMSTERDAM, NETHERLANDS	0166-6851	1872-9428		MOLECULAR AND BIOCHEMICAL PARASITOLOGY	MOL BIOCHEM PARASIT	MAY							111464	10.1016/j.molbiopara.2022.111464			8
6	Does not meet criteria	Bakhraibah, AO; Ashoor, SJ	A Comparative Study of Fasciola Parasite Infection Rates in Local and Imported Sheep in Jeddah, Saudi Arabia	J. Pure Appl. Microbiol.	2022	16	2	http://dx.doi.org/10.22207/JPAM.16.2.07	English	Article	Fasciola hepatica; Fasciola gigantica; Imported; Local; Sheep; Fasciolosis	PREVALENCE; HEPATICA; ANIMALS	Fasciola hepatica and Fasciola gigantica are two trematodes (liver flukes) that cause water-and food-borne disease Fasciolosis. Many animals are involved in the life cycle of the Fasciola spp., such as sheep, cattle, and camels, and humans are the definitive host. This work investigated the prevalence of Fasciola among imported and local slaughtered sheep and the relation between infection rate a…	[Bakhraibah, Areej O.; Ashoor, Safinaz J.] Univ Jeddah, Fac Sci, Dept Biol Sci, Jeddah, Saudi Arabia		Bakhraibah, AO (corresponding author), Univ Jeddah, Fac Sci, Dept Biol Sci, Jeddah, Saudi Arabia.	Bakhraibah, Areej O.; Ashoor, Safinaz J.	aabakhraibah@uj.edu.sa							36	0	0	0	0	DR M N KHAN	BHOPAL	24, NEW MAULANA AZAD COLONY, NEAR ST JOSEPH GIRLS CONVENT SCH, IGDAH HILLS, BHOPAL, MADHYA PRADESH 462 001, INDIA	0973-7510	2581-690X		JOURNAL OF PURE AND APPLIED MICROBIOLOGY	J PURE APPL MICROBIO	JUN					876	884		10.22207/JPAM.16.2.07		APR 2022	9
7	Does not meet criteria	Laidemitt, MR; Gleichsner, AM; Ingram, CD; Gay, SD; Reinhart, EM; Mutuku, MW; Oraro, P; Minchella, DJ; Mkoji, GM; Loker, ES; Steinauer, ML	Host preference of field-derived Schistosoma mansoni is influenced by snail host compatibility and infection status	Ecosphere	2022	13	4	http://dx.doi.org/10.1002/ecs2.4004	English	Article	Biomphalaria; choice chamber; field-derived; Schistosoma mansoni; schistosomiasis; western Kenya	BIOMPHALARIA-GLABRATA; MIRACIDIA; TRANSMISSION; HAEMATOBIUM; TREMATODES; DIVERSITY; PARASITES; MITOCHONDRIAL; BIODIVERSITY; SPECIFICITY	Schistosome parasites cause a chronic inflammatory disease in humans, and recent studies have emphasized the importance of control programs for understanding the aquatic phases of schistosomiasis transmission. The host-seeking behavior of larval schistosomes (miracidia) for their snail intermediate hosts plays a critical role in parasite transmission. Using field-derived strains of Kenyan snails …	[Laidemitt, Martina R.; Loker, Eric S.] Univ New Mexico, Ctr Evolutionary & Theoret Immunol, Dept Biol, Albuquerque, NM 87131 USA; [Gleichsner, Alyssa M.] SUNY Coll Plattsburgh, Dept Biol Sci, Plattsburgh, NY 12901 USA; [Ingram, Christopher D.; Gay, Steven D.; Steinauer, Michelle L.] Western Univ Hlth Sci, Coll Osteopath Med Pacific Northwest, Lebanon, OR USA; [Reinhart, Elizabeth M.; Minchella, …		Laidemitt, MR (corresponding author), Univ New Mexico, Ctr Evolutionary & Theoret Immunol, Dept Biol, Albuquerque, NM 87131 USA.	Laidemitt, Martina R.; Gleichsner, Alyssa M.; Ingram, Christopher D.; Gay, Steven D.; Reinhart, Elizabeth M.; Mutuku, Martin W.; Oraro, Polycup; Minchella, Dennis J.; Mkoji, Gerald M.; Loker, Eric S.; Steinauer, Michelle L.	mlaidemitt@unm.edu			Bill and Melinda Gates Foundation, Seattle, WA [OPP1098449]; National Institute of General Medical Sciences of the National Institutes of Health [P30GM110907]; National Institutes of Health (NIH) [R01AI141862, R37AI101438]; Western University of Health Sciences Summer Student Fellowship	Bill and Melinda Gates Foundation, Seattle, WA(Bill & Melinda Gates Foundation); National Institute of General Medical Sciences of the National Institutes of Health(United States Department of Health & Human ServicesNational Institutes of Health (NIH) - USANIH National Institute of General Medical Sciences (NIGMS)); National Institutes of Health (NIH)(United States Department of Health & Human Se…	Bill and Melinda Gates Foundation, Seattle, WA, Grant/Award Number: OPP1098449; National Institute of General Medical Sciences of the National Institutes of Health, Grant/Award Number: P30GM110907; National Institutes of Health (NIH), Grant/Award Numbers: R01AI141862, R37AI101438; Western University of Health Sciences Summer Student Fellowship		61	0	0	3	3	WILEY	HOBOKEN	111 RIVER ST, HOBOKEN 07030-5774, NJ USA	2150-8925			ECOSPHERE	ECOSPHERE	APR							e4004	10.1002/ecs2.4004			12
8	Does not meet criteria	Billet, LS; Belskis, A; Hoverman, JT	Temperature affects the toxicity of pesticides to cercariae of the trematode Echinostoma trivolvis	Aquat. Toxicol.	2022	245		http://dx.doi.org/10.1016/j.aquatox.2022.106102	English	Article	Fungicide; Insecticide; Herbicide; Ecotoxicology; Parasite; Survival analysis	SCHISTOSOMA-MANSONI; ATRAZINE; PARASITES; SURVIVAL; ECOTOXICOLOGY; INSECTICIDES; AZOXYSTROBIN; INFECTIVITY; EMERGENCE; CHEMICALS	Global climate change is predicted to have significant impacts on ecological interactions such as host-parasite relationships. Increased temperatures may also interact with other anthropogenic stressors, such as chemical contaminants, to exacerbate or reduce parasite transmission. However, studies on the effects of pesticides on non-target species are typically conducted at one standard temperatu…	[Billet, Logan S.; Hoverman, Jason T.] Purdue Univ, Dept Forestry & Nat Resources, W Lafayette, IN 47907 USA; [Belskis, Alice] Stockton Univ, Galloway, NJ 08205 USA; [Billet, Logan S.] Yale Univ, Sch Environm, New Haven, CT 06520 USA		Billet, LS (corresponding author), Purdue Univ, Dept Forestry & Nat Resources, W Lafayette, IN 47907 USA.;Billet, LS (corresponding author), Yale Univ, Sch Environm, New Haven, CT 06520 USA.	Billet, Logan S.; Belskis, Alice; Hoverman, Jason T.		Hoverman, Jason T/D-1756-2013	Hoverman, Jason T/0000-0002-4002-2728; Belskis, Alice/0000-0003-1678-8165	National Science Foundation (NSF) [1655156]; NSF - Research Experience for Undergraduate [1917756]	National Science Foundation (NSF)(National Science Foundation (NSF)National Research Foundation of Korea); NSF - Research Experience for Undergraduate	We thank Riley Rackliffe and Melissa Lech for their invaluable help in executing this study. We thank Connie Bonham for processing pesticide samples. We thank Eric Lazo-Wasem and Greg Watkins-Colwell for helping to catalog DNA vouchers in the Yale Peabody Museum of Natural History. We thank two anonymous reviewers for their insightful comments that improved the quality of the manuscript. This res…		60	0	0	5	5	ELSEVIER	AMSTERDAM	RADARWEG 29, 1043 NX AMSTERDAM, NETHERLANDS	0166-445X	1879-1514		AQUATIC TOXICOLOGY	AQUAT TOXICOL	APR							106102	10.1016/j.aquatox.2022.106102			8
9	Does not meet criteria	Richard, A; Maire, O; Daffe, G; Magalhaes, L; de Montaudouin, X	Himasthla spp. (Trematoda) in the edible cockle Cerastoderma edule: review, long-term monitoring and new molecular insights	Parasitology	2022	149	7	http://dx.doi.org/10.1017/S0031182022000373	English	Review	Cockles; Himasthla; metacercariae; phenology; trematode parasites	INTERMEDIATE HOST; COMMUNITY STRUCTURE; SPATIAL HETEROGENEITY; DIGENEAN TREMATODES; METAZOAN PARASITES; LARVAL TREMATODES; ARCACHON BAY; CERCARIAE; INFECTION; EMERGENCE	Trematodes are the main macroparasites in coastal waters. The most abundant and widespread form of these parasites is metacercaria. Their impact on their host fitness is considered relatively low but metacercarial larvae of some species can have deleterious effects on individuals and/or populations. This review focused on the cockle Cerastoderma edule and four species of the genus Himasthla; a co…	[Richard, Anais; Maire, Olivier; de Montaudouin, Xavier] Univ Bordeaux, UMR 5805, EPOC UMR, OASU, F-33120 Arcachon, France; [Daffe, Guillemine] Univ Bordeaux, CNRS, Observatoire Aquitain Sci IUniv, UMS 2567 POREA, F-33615 Pessac, France; [Magalhaes, Luisa] Univ Aveiro, Dept Biol, CESAM Ctr Environm & Marine Studies, P-3810193 Aveiro, Portugal		Richard, A (corresponding author), Univ Bordeaux, UMR 5805, EPOC UMR, OASU, F-33120 Arcachon, France.	Richard, Anais; Maire, Olivier; Daffe, Guillemine; Magalhaes, Luisa; de Montaudouin, Xavier	anais.richard@u-bordeaux.fr	Magalhaes, Luisa/K-3876-2014	Magalhaes, Luisa/0000-0002-9862-9653	INTERREG-ATLANTIC programme through the research project COCKLES [EAPA_458/2016 COCKLES]; French 'Ministere de l'Enseignement Superieur et de la Recherche' [2018-SG-D-13]; FCT/MCTES [UIDP/50017/2020 + UIDB/50017/2020 + LA/P/0094/2020]	INTERREG-ATLANTIC programme through the research project COCKLES; French 'Ministere de l'Enseignement Superieur et de la Recherche'; FCT/MCTES(Portuguese Foundation for Science and TechnologyEuropean Commission)	This research was partly funded by the INTERREG-ATLANTIC programme through the research project COCKLES (EAPA_458/2016 COCKLES: Cooperation for restoring cockle shellfisheries and their ecosystem services in the Atlantic Area). This work is part of Anais Richard's doctoral thesis (University of Bordeaux - 2018-SG-D-13) financed by a doctoral grant of the French 'Ministere de l'Enseignement Superi…		104	0	0	1	1	CAMBRIDGE UNIV PRESS	NEW YORK	32 AVENUE OF THE AMERICAS, NEW YORK, NY 10013-2473 USA	0031-1820	1469-8161		PARASITOLOGY	PARASITOLOGY	JUN					878	892		10.1017/S0031182022000373		MAR 2022	15
10	Does not meet criteria	Alberson, NR; Rosser, TG; King, DT; Woodyard, ET; Khoo, LH; Baumgartner, WA; Wise, DJ; Pote, LM; Cunningham, FL; Griffin, MJ	EXPERIMENTAL ELUCIDATION OF THE LIFE CYCLE OF DREPANOCEPHALUS SPATHANS (DIGENEA: ECHINOSTOMATIDAE) WITH NOTES ON THE MORPHOLOGICAL PLASTICITY OF D. SPATHANS IN THE UNITED STATES	J. Parasitol.	2022	108	2	http://dx.doi.org/10.1645/19-157	English	Article	Drepanocephalus spathans; Ictalurus punctatus; Channel catfish; Planorbella trivolvis; Marsh rams-horn snail; Phalacrocorax auritus; Double-crested cormorant; Trematode	DOUBLE-CRESTED CORMORANTS; PHALACROCORAX-AURITUS; DELTA REGION; CHANNEL CATFISH; ICTALURUS-PUNCTATUS; WINTER ROOSTS; MISSISSIPPI; AQUACULTURE; BIRDS; PARASITE	The echinostomatid Drepanocephalus spathans (syn. Drepanocephalus auritus) parasitizes the double-crested cormorant Phalacrocorax auritus. In North America, the marsh rams-horn snail Planorbella trivolvis and ghost rams-horn snail Biomphalaria havanensis serve as snail intermediate hosts, both of which inhabit catfish aquaculture ponds in the southeastern United States. Studies have demonstrated …	[Alberson, Neely R.; Rosser, Thomas G.; Woodyard, Ethan T.; Pote, Linda M.] Mississippi State Univ, Coll Vet Med, Dept Comparat Biomed Sci, 240 Wise Ctr Dr, Mississippi State, MS 39762 USA; [King, D. Tommy; Cunningham, Fred L.] USDA, Mississippi Field Stn, Natl Wildlife Res Ctr, Wildlife Serv, Mississippi State, MS 39762 USA; [Khoo, Lester H.; Baumgartner, Wes A.; Griffin, Matt J.] Mississippi St…		Griffin, MJ (corresponding author), Mississippi State Univ, Coll Vet Med, Dept Pathobiol & Populat Med, 240 Wise Ctr Dr, Mississippi State, MS 39762 USA.;Griffin, MJ (corresponding author), Mississippi State Univ, Thad Cochran Natl Warmwater Aquaculture Ctr, Delta Res & Extens Ctr, Stoneville, MS 38776 USA.	Alberson, Neely R.; Rosser, Thomas G.; King, D. Tommy; Woodyard, Ethan T.; Khoo, Lester H.; Baumgartner, Wes A.; Wise, David J.; Pote, Linda M.; Cunningham, Fred L.; Griffin, Matt J.	matt.griffin@msstate.edu		Griffin, Matt/0000-0002-7920-3446	U.S. Department of Agriculture, Agricultural Research Service, Catfish Health Initiative [6066-31320-006-00D]; National Institute of Agriculture, U.S. Department of Agriculture Project [MISV-371810]	U.S. Department of Agriculture, Agricultural Research Service, Catfish Health Initiative; National Institute of Agriculture, U.S. Department of Agriculture Project	We are grateful to the USDA-NWRC staff in Starkville, Mississippi, for their assistance during the life cycle studies. We would also like to thank the catfish producers of east Mississippi for allowing access to their ponds. This material is based upon work supported (in part) by the U.S. Department of Agriculture, Agricultural Research Service, Catfish Health Initiative (Project 6066-31320-006-0…		53	0	0	0	0	ALLEN PRESS INC	LAWRENCE	810 E 10TH ST, LAWRENCE, KS 66044 USA	0022-3395	1937-2345		JOURNAL OF PARASITOLOGY	J PARASITOL	MAR-APR					141	158		10.1645/19-157			18
11	Does not meet criteria	Gunn, MA; Allen, PJ; Rosser, TG; Wise, DJ; Griffin, MJ	CERCARIAL LONGEVITY AND INFECTIVITY OF BOLBOPHORUS DAMNIFICUS, WITH NOTES ON METACERCARIAL PERSISTENCE AND SITE SPECIFICITY IN CHANNEL AND HYBRID CATFISH	J. Parasitol.	2022	108	2	http://dx.doi.org/10.1645/20-123	English	Article	Bolbophorus; Metacercariae; Catfish; Cercariae	PROLIFERATIVE GILL DISEASE; BLUE CATFISH; ICTALURUS-PUNCTATUS; ORNITHODIPLOSTOMUM-PTYCHOCHEILUS; DIGENEA BOLBOPHORIDAE; SURVIVAL; SUSCEPTIBILITY; TEMPERATURE; RESISTANCE; EMERGENCE	Advances in hybridization practices in U.S. catfish aquaculture have led to increased production of channel (Ictalurus punctatus) X blue catfish (Ictalurus furcatus) hybrids to capitalize on their more favorable production characteristics. However, the effects of typical channel catfish pathogens on hybrids are not well understood, including the digenean Bolbophorus damnificus, which has caused s…	[Gunn, Mackenzie A.; Allen, Peter J.; Wise, David J.] Mississippi State Univ, Dept Wildlife Fisheries & Aquaculture, Mississippi State, MS 39762 USA; [Rosser, T. Graham] Mississippi State Univ, Coll Vet Med, Dept Basic Sci, Mississippi State, MS 39762 USA; [Wise, David J.; Griffin, Matt J.] Mississippi State Univ, Delta Res & Extens Ctr, Thad Cochran Natl Warmwater Aquaculture Ctr, Stoneville, MS…		Griffin, MJ (corresponding author), Mississippi State Univ, Delta Res & Extens Ctr, Thad Cochran Natl Warmwater Aquaculture Ctr, Stoneville, MS 38776 USA.;Griffin, MJ (corresponding author), Mississippi State Univ, Coll Vet Med, Dept Pathobiol & Populat Med, Stoneville, MS 38776 USA.	Gunn, Mackenzie A.; Allen, Peter J.; Rosser, T. Graham; Wise, David J.; Griffin, Matt J.	matt.griffin@msstate.edu			U.S. Department of Agriculture (USDA) Agricultural Research Service [58-6066-5-042]; USDA National Institute of Food and Agriculture [1006942, 58-6402-2729]; USDA Catfish Health Research Initiative [CRIS 6402-31320-002-02]; Mississippi Agricultural and Forestry Experiment Station (MAFES); Mississippi State University College of Forest Resources; Mississippi State University College of Veterinary …	U.S. Department of Agriculture (USDA) Agricultural Research Service(United States Department of Agriculture (USDA)USDA Agricultural Research Service); USDA National Institute of Food and Agriculture(United States Department of Agriculture (USDA)); USDA Catfish Health Research Initiative; Mississippi Agricultural and Forestry Experiment Station (MAFES); Mississippi State University College of Fore…	This work was supported by the U.S. Department of Agriculture (USDA) Agricultural Research Service (grant 58-6066-5-042), the USDA National Institute of Food and Agriculture (grant 1006942; project 58-6402-2729), the USDA Catfish Health Research Initiative (CRIS 6402-31320-002-02), the Mississippi Agricultural and Forestry Experiment Station (MAFES), the Mississippi State University College of Fo…		44	0	0	0	0	ALLEN PRESS INC	LAWRENCE	810 E 10TH ST, LAWRENCE, KS 66044 USA	0022-3395	1937-2345		JOURNAL OF PARASITOLOGY	J PARASITOL	MAR-APR					217	225		10.1645/20-123			9
12	Does not meet criteria	Campanini, FP; Merlo, MJ; Casariego, MAM; Parietti, M	Diversity and dynamics in larval digenean assemblages parasitizing Heleobia parchappii in a freshwater shallow lake from the Southeastern Pampa plain, Argentina	Parasitology	2022	149	3	http://dx.doi.org/10.1017/S0031182021001888	English	Article	Bio-indicator; conservation prioritization; digenean-snail system; parasite diversity; temporal-spatial dynamics	MOLLUSCA COCHLIOPIDAE; COMMUNITY STRUCTURE; LENTIC ENVIRONMENT; LIFE-HISTORY; TREMATODES; SNAIL; PLANORBIDAE; INDICATORS; PATAGONIA; FISHES	Digeneans have important roles within ecosystems; however, it is estimated that only 14% of the species have been described. Therefore, before being able to detail their role, digenean species' identification and the diversity present in the ecosystems must be known. In this study, the diversity and the temporal-spatial dynamics of larval digeneans in the freshwater snail Heleobia parchappii were…	[Campanini, Florencia Paz; Merlo, Matias Javier; Mendez Casariego, Maria Agustina; Parietti, Manuela] Univ Nacl Mar Del Plata UNMDP, Lab Parasitol, Mar Del Plata, Buenos Aires, Argentina; [Merlo, Matias Javier; Mendez Casariego, Maria Agustina; Parietti, Manuela] UNMDP, Consejo Nacl Invest Cient & Tecn, CONICET, Inst Invest Prod Sanidad & Ambiente, Buenos Aires, DF, Argentina		Parietti, M (corresponding author), Univ Nacl Mar Del Plata UNMDP, Lab Parasitol, Mar Del Plata, Buenos Aires, Argentina.;Parietti, M (corresponding author), UNMDP, Consejo Nacl Invest Cient & Tecn, CONICET, Inst Invest Prod Sanidad & Ambiente, Buenos Aires, DF, Argentina.	Campanini, Florencia Paz; Merlo, Matias Javier; Mendez Casariego, Maria Agustina; Parietti, Manuela	manuelaparietti@hotmail.com			ANPCyT [PICT 2017-1819]; Universidad Nacional de Mar del Plata [15/E935 EXA997/20]	ANPCyT(ANPCyT); Universidad Nacional de Mar del Plata(National University of La Plata)	Financial support was received from ANPCyT (PICT 2017-1819 to Etchegoin JA) and from Universidad Nacional de Mar del Plata (Grant number 15/E935 EXA997/20 to Etchegoin JA).		68	0	0	2	2	CAMBRIDGE UNIV PRESS	NEW YORK	32 AVENUE OF THE AMERICAS, NEW YORK, NY 10013-2473 USA	0031-1820	1469-8161		PARASITOLOGY	PARASITOLOGY	MAR					347	355		10.1017/S0031182021001888			9
13	Does not meet criteria	Roessler, AS; Oehm, AW; Knubben-Schweizer, G; Groll, A	A machine learning approach for modelling the occurrence of Galba truncatula as the major intermediate host for Fasciola hepatica in Switzerland	Prev. Vet. Med.	2022	200		http://dx.doi.org/10.1016/j.prevetmed.2022.105569	English	Article	trematodes; liver fluke; spatial risk model; intermediate host; snail habitats; cattle diseases	GEOGRAPHIC INFORMATION-SYSTEM; LYMNAEA-TRUNCATULA; SPATIAL-DISTRIBUTION; DAIRY HERDS; BOVINE FASCIOLIASIS; MILK-PRODUCTION; MAPPING RISK; DISEASE RISK; CATTLE; IMPACT	Fasciolosis caused by the trematode Fasciola hepatica is an important parasitosis in both livestock and humans across the globe. Chronic infections in cattle are associated with considerable economic losses. As a prerequisite for an effective control and prevention of fasciolosis in cattle fine-scale predictive models on farm-level are needed. Since disease transmission will only occur where the …	[Roessler, Anne S.; Oehm, Andreas W.; Knubben-Schweizer, Gabriela] Ludwig Maximilians Univ Munchen, Clin Ruminants Ambulatory & Herd Hlth Serv, Sonnenstr 16, D-85764 Oberschleissheim, Germany; [Groll, Andreas] TU Dortmund Univ, Dept Stat, Work Grp Stat Methods Big Data, Vogelpothsweg 87, D-44227 Dortmund, Germany		Roessler, AS (corresponding author), Ludwig Maximilians Univ Munchen, Clin Ruminants Ambulatory & Herd Hlth Serv, Sonnenstr 16, D-85764 Oberschleissheim, Germany.	Roessler, Anne S.; Oehm, Andreas W.; Knubben-Schweizer, Gabriela; Groll, Andreas	anne.roessler@hotmail.de; Andreas.Oehm@outlook.com; G.Knubben@lmu.de; groll@statistik.tu-dortmund.de		Roessler, Anne/0000-0002-5541-7984; Groll, Andreas/0000-0001-6787-9118; Oehm, Andreas/0000-0002-2709-8541					77	0	0	4	4	ELSEVIER	AMSTERDAM	RADARWEG 29, 1043 NX AMSTERDAM, NETHERLANDS	0167-5877	1873-1716		PREVENTIVE VETERINARY MEDICINE	PREV VET MED	MAR							105569	10.1016/j.prevetmed.2022.105569			9
14	Does not meet criteria	Jeronimo, GT; Cruz, MG; Bertaglia, ED; Furtado, WE; Martins, ML	Fish parasites can reflect environmental quality in fish farms	Rev. Aquac.				http://dx.doi.org/10.1111/raq.12662	English	Review; Early Access	aquaculture; bioindicators; environmental contamination; water quality	TILAPIA OREOCHROMIS-NILOTICUS; GYRODACTYLUS-SALARIS PLATYHELMINTHES; WATER-QUALITY; METAL POLLUTION; HEAVY-METALS; ICHTHYOPHTHIRIUS-MULTIFILIIS; POMPHORHYNCHUS-LAEVIS; SEASONAL-VARIATION; RAINBOW-TROUT; MONOGENEA	In the aquatic environment, fish are subject to different pollutants and environmental variations that favour stress on animals, making them vulnerable to pathogens. Fish parasites are excellent biological indicators of environmental quality, as their parasitic population may increase or decrease in response to changes in water parameters and/or the presence of pollutants. Ectoparasites are consi…	[Jeronimo, Gabriela Tomas; Cruz, Matheus Gomes] Fed Univ Amazonas UFAM, Fac Agr Sci, Manaus, Amazonas, Brazil; [Bertaglia, Elisabeth de Aguiar; Martins, Mauricio Laterca] Fed Univ Santa Catarina UFSC, Aquaculture Dept, AQUOS Aquat Organisms Hlth Lab, Florianopolis, SC, Brazil; [Furtado, William Eduardo] City Univ Hong Kong, Jockey Club Coll Vet Med & Life Sci, Dept Infect Dis & Publ Hlth, Hong Ko…		Jeronimo, GT (corresponding author), Fed Univ Amazonas UFAM, Fac Agr Sci, Manaus, Amazonas, Brazil.	Jeronimo, Gabriela Tomas; Cruz, Matheus Gomes; Bertaglia, Elisabeth de Aguiar; Furtado, William Eduardo; Martins, Mauricio Laterca	gabrielatj@gmail.com		Gomes da Cruz, Matheus/0000-0002-0166-1500; Furtado, William/0000-0002-6416-4229	Fundacao de Amparo a Pesquisa do Estado do Amazonas [062.00153/2020]; Conselho Nacional de Desenvolvimento Cientifico e Tecnologico [306635/2018-6, 314239/2020-0]	Fundacao de Amparo a Pesquisa do Estado do Amazonas; Conselho Nacional de Desenvolvimento Cientifico e Tecnologico(Conselho Nacional de Desenvolvimento Cientifico e Tecnologico (CNPQ))	Fundacao de Amparo a Pesquisa do Estado do Amazonas, Grant/Award Number: 062.00153/2020; Conselho Nacional de Desenvolvimento Cientifico e Tecnologico, Grant/Award Number: 306635/2018-6 and 314239/2020-0		103	0	0	14	14	WILEY	HOBOKEN	111 RIVER ST, HOBOKEN 07030-5774, NJ USA	1753-5123	1753-5131		REVIEWS IN AQUACULTURE	REV AQUACULT									10.1111/raq.12662		FEB 2022	14
15	Used-MONTHS	Rafiq, N; Ayaz, S; Niaz, S; Haleem, S; Ullah, R; Bari, A; Bourhia, M; Ali, EA	Changes in the Prevalence of Natural Paramphistomum Cercariae Infection in Indoplanorbis and Lymnaea Intermediate Hosts Influenced by Meteorological Factors	J. Trop. Med.	2022	2022		http://dx.doi.org/10.1155/2022/8719834	English	Article		TREMATODE INFECTIONS; FASCIOLA-HEPATICA; CATTLE; EPIDEMIOLOGY; SNAIL; INTENSITY; DAUBNEYI	Paramphistomosis is a neglected ruminant parasitic disease caused by trematodes known as Paramphistomum, which has a diheteroxenic life cycle involving freshwater snail genera, i.e., Planorbis and Lymnaea as the intermediate host and mammals as the definitive host. Snail vector distribution, infection with Paramphistomum spp. cercariae, preferred habitat, and their relationship with certain meteo…	[Rafiq, Naseem; Ayaz, Sultan; Niaz, Sadaf] Abdul Wali Khan Univ, Dept Zool, Mardan, Pakistan; [Haleem, Sumbal] Kohat Univ Sci & Technol, Dept Zool, Kohat, KP, Pakistan; [Ullah, Riaz] King Saud Univ, Coll Pharm, Dept Pharmacognosy, Riyadh, Saudi Arabia; [Bari, Ahmed; Ali, Essam A.] King Saud Univ, Coll Pharm, Dept Pharmaceut Chem, Riyadh, Saudi Arabia; [Bourhia, Mohammed] Hassan II Univ, Fac Med &…		Rafiq, N (corresponding author), Abdul Wali Khan Univ, Dept Zool, Mardan, Pakistan.;Bourhia, M (corresponding author), Hassan II Univ, Fac Med & Pharm, Lab Chem Biochem Environm Nutr & Hlth, BP 5696, Casablanca, Morocco.	Rafiq, Naseem; Ayaz, Sultan; Niaz, Sadaf; Haleem, Sumbal; Ullah, Riaz; Bari, Ahmed; Bourhia, Mohammed; Ali, Essam A.	naseem_rafiq2000@yahoo.com; sultanayaz64@awkum.edu.pk; sadafniazparasitologist@yahoo.com; sumbalhaleem@yahoo.com; rullah@ksu.edu.sa; abari@ksu.edu.sa; bourhiamohammed@gmail.com; esali@ksu.edu.sa			King Saud University, Riyadh, Saudi Arabia [2021/110]	King Saud University, Riyadh, Saudi Arabia(King Saud University)	AcknowledgmentsThe authors would like to thank Researchers Supporting Project (no. RSP- 2021/110) at King Saud University, Riyadh, Saudi Arabia, for financial support.		29	0	0	1	1	HINDAWI LTD	LONDON	ADAM HOUSE, 3RD FLR, 1 FITZROY SQ, LONDON, W1T 5HF, ENGLAND	1687-9686	1687-9694		JOURNAL OF TROPICAL MEDICINE	J TROP MED-US	FEB 3							8719834	10.1155/2022/8719834			7
16	Does not meet criteria	Diaz-Morales, DM; Bommarito, C; Vajedsamiei, J; Grabner, DS; Rilov, G; Wahl, M; Sures, B	Heat sensitivity of first host and cercariae may restrict parasite transmission in a warming sea	Sci Rep	2022	12	1	http://dx.doi.org/10.1038/s41598-022-05139-5	English	Article		HIMASTHLA-MILITARIS TREMATODA; MUSSELS MYTILUS-EDULIS; IN-VITRO ENCYSTMENT; CLIMATE-CHANGE; ELONGATA CERCARIAE; LITTORINA-LITTOREA; INTERMEDIATE HOST; LIFE-CYCLE; TEMPERATURE; INFECTION	To predict global warming impacts on parasitism, we should describe the thermal tolerance of all players in host-parasite systems. Complex life-cycle parasites such as trematodes are of particular interest since they can drive complex ecological changes. This study evaluates the net response to temperature of the infective larval stage of Himasthla elongata, a parasite inhabiting the southwestern…	[Diaz-Morales, Dakeishla M.; Grabner, Daniel S.; Sures, Bernd] Univ Duisburg Essen, Aquat Ecol & Ctr Water & Environm Res, Essen, Germany; [Bommarito, Claudia; Vajedsamiei, Jahangir; Wahl, Martin] Helmholtz Ctr Ocean Res, Benthic & Expt Ecol Dept, GEOMAR, Kiel, Germany; [Rilov, Gil] Natl Inst Oceanog, Israel Oceanog & Limnol Res, POB 8030, IL-31080 Haifa, Israel; [Rilov, Gil] Univ Haifa, Leon H C…		Diaz-Morales, DM (corresponding author), Univ Duisburg Essen, Aquat Ecol & Ctr Water & Environm Res, Essen, Germany.	Diaz-Morales, Dakeishla M.; Bommarito, Claudia; Vajedsamiei, Jahangir; Grabner, Daniel S.; Rilov, Gil; Wahl, Martin; Sures, Bernd	dakeishla.diaz-morales@uni-due.de			BMBF/PTJ (Federal Ministry of Education and Research, Germany) [03F0821A, 03F0821B]; BMBF/PTJ (BMBF/MOST grant) [3-15216]	BMBF/PTJ (Federal Ministry of Education and Research, Germany); BMBF/PTJ (BMBF/MOST grant)	We would like to thank Maral Khosravi for her kind assistance in the field and trematode identification. We are also grateful to Bjorn Buchholz and Renate Schutt for their valuable technical and scientific input. We also extend our gratitude to Dr. Tim Staufenberger and Nikolai Nissen from the Kieler Meeresfarm for providing the mussels. This study was funded by BMBF/PTJ (Federal Ministry of Educ…		101	0	0	3	3	NATURE PORTFOLIO	BERLIN	HEIDELBERGER PLATZ 3, BERLIN, 14197, GERMANY	2045-2322			SCIENTIFIC REPORTS	SCI REP-UK	JAN 21							1174	10.1038/s41598-022-05139-5			15
17	Does not meet criteria	Achatz, TJ; Pulis, EE; Woodyard, ET; Rosser, TG; Martens, JR; Weinstein, SB; Fecchio, A; McAllister, CT; Bonilla, CC; Tkach, VV	Molecular phylogenetic analysis of Neodiplostomum and Fibricola (Digenea, Diplostomidae) does not support host-based systematics	Parasitology	2022	149	4	http://dx.doi.org/10.1017/S003118202100216X	English	Article	Birds; Diplostomidae; Fibricola; mammals; molecular phylogeny; Neodiplostomum	NORTHERN LEOPARD FROG; DIDELPHIS-VIRGINIANA; RANA-PIPIENS; SPP. DIGENEA; TREMATODA; DUBOIS; HELMINTHS; POSITION; HISTORY; MORPHOLOGY	Fibricola and Neodiplostomum are diplostomid genera with very similar morphology that are currently separated based on their definitive hosts. Fibricola spp. are normally found in mammals, while Neodiplostomum spp. typically parasitize birds. Previously, no DNA sequence data was available for any member of Fibricola. We generated nuclear ribosomal and mtDNA sequences of Fibricola cratera (type-sp…	[Achatz, Tyler J.; Martens, Jakson R.; Tkach, Vasyl V.] Univ North Dakota, Dept Biol, Starcher Hall,10 Cornell St,Stop 9019, Grand Forks, ND 58202 USA; [Achatz, Tyler J.] Middle Georgia State Univ, Dept Nat Sci, Macon, GA 31206 USA; [Pulis, Eric E.] Northern State Univ, Dept Sci & Math, Aberdeen, SD 57401 USA; [Woodyard, Ethan T.] Mississippi State Univ, Coll Vet Med, Dept Pathobiol & Populat Med…		Tkach, VV (corresponding author), Univ North Dakota, Dept Biol, Starcher Hall,10 Cornell St,Stop 9019, Grand Forks, ND 58202 USA.	Achatz, Tyler J.; Pulis, Eric E.; Woodyard, Ethan T.; Rosser, Thomas G.; Martens, Jakson R.; Weinstein, Sara B.; Fecchio, Alan; McAllister, Chris T.; Carrion Bonilla, Carlos; Tkach, Vasyl V.	vasyl.tkach@und.edu		Achatz, Tyler/0000-0003-2472-4372	National Science Foundation, USA [DEB-1120734]; University of North Dakota; American Society of Parasitologists; Coordenacao de Aperfeicoamento de Pessoal de Nivel Superior (CAPES); National Science Foundation [1852459]; National Institute of General Medical Sciences of the National Institutes of Health (Institutional Development Award (IDeA)) [P20GM103442]; University of North Dakota School of M…	National Science Foundation, USA(National Science Foundation (NSF)); University of North Dakota; American Society of Parasitologists; Coordenacao de Aperfeicoamento de Pessoal de Nivel Superior (CAPES)(Coordenacao de Aperfeicoamento de Pessoal de Nivel Superior (CAPES)); National Science Foundation(National Science Foundation (NSF)); National Institute of General Medical Sciences of the National …	This study was supported by the National Science Foundation, USA (VVT, grant DEB-1120734) The University of North Dakota (TJA, Esther Wadsworth Hall Wheeler Award, Student Research Stipend and Summer Doctoral Fellowship; JRM, Student Research Stipend) and the American Society of Parasitologists (ETW, Willis A Reid, Jr. Student Research Grant). AF was supported by a postdoctoral fellowship (PNPD s…		67	0	0	0	0	CAMBRIDGE UNIV PRESS	NEW YORK	32 AVENUE OF THE AMERICAS, NEW YORK, NY 10013-2473 USA	0031-1820	1469-8161		PARASITOLOGY	PARASITOLOGY	APR					542	554		10.1017/S003118202100216X		JAN 2022	13
18	Does not meet criteria	Lehun, AL; Cavalcanti, LD; Lizama, MDP; Silva, JOS; Casali, GP; Takemoto, RM	Temporal effects and changes in the parasitic community of Prochilodus lineatus (Valenciennes, 1837) (Characiformes: Prochilodontidae) in a floodplain	J. Helminthol.	2022	96		http://dx.doi.org/10.1017/S0022149X21000742	English	Article	Dams; anthropogenic effects; digeneans; acanthocephalans; ichthyofauna	UPPER PARANA RIVER; MULTIVARIATE-ANALYSIS; FISH; DIVERSITY; BIODIVERSITY; RESERVOIR; FAUNA; DAM; INFRACOMMUNITIES; CONSERVATION	The construction of dams causes several impacts on aquatic environments, altering the flow of rivers, environmental variables, and all biota present, including parasites. Little is known about how the parasitic community can be influenced in the long term by environmental changes. In this study, it was expected that the impacts caused by environmental disturbances will be directly reflected by th…	[Lehun, Atsler Luana; Cavalcanti, Lidiany Doreto; Santos Silva, Joao Otavio; Takemoto, Ricardo Massato] Univ Estadual Maringa UEM, Programa Posgrad Ecol Ambientes Aquat Continentai, Ave Colombo 5790, Maringa, Parana, Brazil; [Perez Lizama, Maria de los Angeles] UNICESUMAR, Programa Posgrad Tecnol Limpas PPGTL, Ave Guedner 1610, Maringa, Parana, Brazil; [Casali, Guilherme Pomaro; Takemoto, Ricardo…		Cavalcanti, LD (corresponding author), Univ Estadual Maringa UEM, Programa Posgrad Ecol Ambientes Aquat Continentai, Ave Colombo 5790, Maringa, Parana, Brazil.	Lehun, Atsler Luana; Cavalcanti, Lidiany Doreto; Perez Lizama, Maria de los Angeles; Santos Silva, Joao Otavio; Casali, Guilherme Pomaro; Takemoto, Ricardo Massato	lidianydoretto@hotmail.com	; Takemoto, Ricardo/F-7010-2012	Doreto Cavalcanti, Lidiany/0000-0001-8846-9417; Takemoto, Ricardo/0000-0001-7592-2083; Lehun, Atsler Luana/0000-0003-3372-2272	Conselho Nacional de Desenvolvimento Cientifico e Tecnologico (CNPq); Coordenacao de Aperfeicoamento de Pessoal de Nivel Superior (CAPES)	Conselho Nacional de Desenvolvimento Cientifico e Tecnologico (CNPq)(Conselho Nacional de Desenvolvimento Cientifico e Tecnologico (CNPQ)); Coordenacao de Aperfeicoamento de Pessoal de Nivel Superior (CAPES)(Coordenacao de Aperfeicoamento de Pessoal de Nivel Superior (CAPES))	This work was financially supported by the Conselho Nacional de Desenvolvimento Cientifico e Tecnologico (CNPq) and Coordenacao de Aperfeicoamento de Pessoal de Nivel Superior (CAPES).		74	0	0	2	2	CAMBRIDGE UNIV PRESS	CAMBRIDGE	EDINBURGH BLDG, SHAFTESBURY RD, CB2 8RU CAMBRIDGE, ENGLAND	0022-149X	1475-2697		JOURNAL OF HELMINTHOLOGY	J HELMINTHOL	JAN 7							e4	10.1017/S0022149X21000742			8
19	Does not meet criteria	Santos-Clapp, MD; Duarte, R; Albuquerque, MC; Brasil-Sato, MC	Helminth endoparasites of endemic fish Pygocentrus piraya (Characiformes, Serrasalmidae) from Tres Marias reservoir, Minas Gerais, Brazil	An. Acad. Bras. Cienc.	2022	94	4	http://dx.doi.org/10.1590/0001-3765202220201425	English	Article	carnivorous host; freshwater fish helminths; parasites of endemic fish; upper Sao Francisco river	SAO FRANCISCO RIVER; FRESH-WATER FISH; NATTERERI KNER; PARASITE COMMUNITY; ECOLOGY; CHARACIDAE; NEMATODA; FAUNA; TELEOSTEI; CICHLIDAE	Ten endoparasite species found in Pygocentrus piraya, which is a piranha species native to Sao Francisco river, were collected from 108 fish caught in Tres Marias reservoir in 2004 and 2005, namely: Digenea - Austrodiplostomum sp. (metacercariae); Eucestoda - Proteocephalidae gen. sp. (plerocercoids); and Nematoda - Procamallanus (Spirocamallanus) inopinatus, Cystidicoloides fischeri and Capillos…	[Santos-Clapp, Michelle D.; Duarte, Rayane; Albuquerque, Marcia C.; Brasil-Sato, Marilia C.] Univ Fed Rural Rio de Janeiro, Inst Ciencias Biol & Saude, Dept Biol Anim, Lab Biol & Ecol Parasitos, Rodovia BR-465,Km 07, BR-23897000 Seropedica, RJ, Brazil; [Duarte, Rayane; Brasil-Sato, Marilia C.] Univ Fed Rural Rio de Janeiro, Inst Vet, Programa Posgrad Ciencias Vet, Rodovia BR-465,Km 07, BR-2389700…		Santos-Clapp, MD (corresponding author), Univ Fed Rural Rio de Janeiro, Inst Ciencias Biol & Saude, Dept Biol Anim, Lab Biol & Ecol Parasitos, Rodovia BR-465,Km 07, BR-23897000 Seropedica, RJ, Brazil.	Santos-Clapp, Michelle D.; Duarte, Rayane; Albuquerque, Marcia C.; Brasil-Sato, Marilia C.			Brasil Sato, Marilia/0000-0001-9828-5734; Duarte, Rayane/0000-0003-2412-887X	Coordenacao de Aperfeicoamento de Pessoal de Nivel Superior -Brazil (CAPES) [001]; Conselho Nacional de Desenvolvimento Cientifico e Tecnologico (CNPq)	Coordenacao de Aperfeicoamento de Pessoal de Nivel Superior -Brazil (CAPES)(Coordenacao de Aperfeicoamento de Pessoal de Nivel Superior (CAPES)); Conselho Nacional de Desenvolvimento Cientifico e Tecnologico (CNPq)(Conselho Nacional de Desenvolvimento Cientifico e Tecnologico (CNPQ))	The authors are grateful to Dr. Yoshimi Sato and Dr. Edson Vieira Sampaio (Centro Integrado de Recursos Pesqueiros e Aquicultura de Tres Marias [1<SUP>a</SUP>CIT] da Companhia de Desenvolvimento dos Vales do Sao Francisco e do Parnaiba [CODEVASF]) for material and logistical support; to Dr. Osvaldo Takeshi Oyakawa and to Dr. Luis Claudio Muniz Pereira for his kindness in receiving the voucher spe…		63	1	1	1	1	ACAD BRASILEIRA DE CIENCIAS	RIO JANEIRO	RUA ANFILOFIO DE CARVALHO, 29, 3 ANDAR, 20030-060 RIO JANEIRO, BRAZIL	0001-3765	1678-2690		ANAIS DA ACADEMIA BRASILEIRA DE CIENCIAS	AN ACAD BRAS CIENC								e20201425	10.1590/0001-3765202220201425			14
20	Does not meet criteria	Mironova, E; Gopko, M; Pasternak, A; Mikheev, V; Taskinen, J	Allee effect in a manipulative parasite within poikilothermic host under temperature change	Parasitology	2022	149	1	http://dx.doi.org/10.1017/S0031182021001529	English	Article	Crowding effect; Diplostomum pseudospathaceum; eye fluke; infection intensities; metacercariae; Oncorhynchus mykiss; parasite growth; size variation; thermal response	MONILIFORMIS-DUBIUS ACANTHOCEPHALA; HYMENOLEPIS-DIMINUTA CESTODA; FRESH-WATER FISHES; DIPLOSTOMUM-SPATHACEUM; EYE-FLUKE; LIFE-CYCLES; SCHISTOCEPHALUS-SOLIDUS; CONCURRENT INFECTIONS; SEASONAL OCCURRENCE; CATARACT FORMATION	Temperature and intraspecific competition are important factors influencing the growth of all organisms, including parasites. The temperature increase is suggested to stimulate the development of parasites within poikilothermic hosts. However, at high parasite densities, this effect could be diminished, due to stronger intraspecific competition. Our study, for the first time, addressed the joint …	[Mironova, Ekaterina; Gopko, Mikhail; Mikheev, Viktor] Russian Acad Sci, AN Severtsov Inst Ecol & Evolut, Leninskij Prosp 33, Moscow 119071, Russia; [Pasternak, Anna] Russian Acad Sci, Shirshov Inst Oceanol, Nahimovskiy Prosp 36, Moscow 117997, Russia; [Taskinen, Jouni] Univ Jyvaskyla, Dept Biol & Environm Sci, POB 35, FIN-40014 Jyvaskyla, Finland		Mironova, E (corresponding author), Russian Acad Sci, AN Severtsov Inst Ecol & Evolut, Leninskij Prosp 33, Moscow 119071, Russia.	Mironova, Ekaterina; Gopko, Mikhail; Pasternak, Anna; Mikheev, Viktor; Taskinen, Jouni	katya_mironova@mail.ru	Mironova, Ekaterina/AAC-3252-2022; Taskinen, Jouni/AAK-5979-2020; Gopko, Mikhail/J-3372-2019	Mironova, Ekaterina/0000-0002-9557-6031; Taskinen, Jouni/0000-0003-0098-9560; Gopko, Mikhail/0000-0002-1525-6557	Academy of Finland [318511, 326047]; Russian Foundation for Basic Research [20-04-00239]; Russian Science Foundation [19-14-00015]; Ministry of Science and Higher Education of the Russian Federation [A.P. 01282021-0007]	Academy of Finland(Academy of Finland); Russian Foundation for Basic Research(Russian Foundation for Basic Research (RFBR)); Russian Science Foundation(Russian Science Foundation (RSF)); Ministry of Science and Higher Education of the Russian Federation	The research was supported by the Academy of Finland (J. T., mobility grants 318511, 326047); the Russian Foundation for Basic Research (V. M., grant 20-04-00239); the Russian Science Foundation (V. M., M. G., grant 19-14-00015) and the Ministry of Science and Higher Education of the Russian Federation (state assignment theme A.P. 01282021-0007).		78	0	0	5	5	CAMBRIDGE UNIV PRESS	NEW YORK	32 AVENUE OF THE AMERICAS, NEW YORK, NY 10013-2473 USA	0031-1820	1469-8161		PARASITOLOGY	PARASITOLOGY	JAN					35	43		10.1017/S0031182021001529			9
21	Does not meet criteria	Landaverde-Gonzalez, P; Osgood, J; Quinonez, CAM; Monzon, V; Rodas, A; Monroy, C	The effect of landscape and human settlement on the genetic differentiation and presence of Paragonimus species in Mesoamerica	Int. J. Parasit.	2022	52	1	http://dx.doi.org/10.1016/j.ijpara.2021.05.010	English	Article	DNA Barcoding; Demographic history; Elevation; Human settlements; Mesoamerica; Paragonimus mexicanus; Species delimitation; River basin connection	MEXICANUS; ECOLOGY; COALESCENT; IMPACTS; MARKERS	Foodborne diseases are a neglected research area, and despite the existence of many tools for diagnosis and genetic studies, very little is known about the effect of the landscape on the genetic diversity and presence of parasites. One of these foodborne disease is paragonimiasis, caused by trematodes of the genus Paragonimus, which is responsible for a high number of infections in humans and wil…	[Landaverde-Gonzalez, Patricia; Osgood, Julie] Martin Luther Univ Halle Wittenberg, Inst Biol, Gen Zool, Hoher Weg 8, D-06120 Halle, Saale, Germany; [Landaverde-Gonzalez, Patricia; Rodas, Antonieta; Monroy, Carlota] Univ San Carlos, Fac Farm, Lab Entomol Aplicada & Parasitol LENAP, Escuela Biol, Guatemala City, Guatemala; [Quinonez, Carlos A. Montenegro; Monzon, Vivian] Univ San Carlos, Ctr Univ …		Landaverde-Gonzalez, P (corresponding author), Martin Luther Univ Halle Wittenberg, Inst Biol, Gen Zool, Hoher Weg 8, D-06120 Halle, Saale, Germany.;Landaverde-Gonzalez, P (corresponding author), Univ San Carlos, Fac Farm, Lab Entomol Aplicada & Parasitol LENAP, Escuela Biol, Guatemala City, Guatemala.	Landaverde-Gonzalez, Patricia; Osgood, Julie; Quinonez, Carlos A. Montenegro; Monzon, Vivian; Rodas, Antonieta; Monroy, Carlota	patricia.landaverde@zoologie.uni-halle.de			National Council for Science and Technology (CONCYT) , Guatemala; National Secretariat of Science and Technology (SENACYT) , Guatemala [63-2009]	National Council for Science and Technology (CONCYT) , Guatemala; National Secretariat of Science and Technology (SENACYT) , Guatemala	We would like to thank the National Council for Science and Technology (CONCYT) , Guatemala and the National Secretariat of Science and Technology (SENACYT) , Guatemala for the funding provided through the national fund for scientific and technological development (FODECYT) with the grant FODECYT No. 63-2009 provided to AR. The research team also wishes to thank Ghandi Ponce, Ivonne Gomez, Raquel…		56	1	1	4	4	ELSEVIER SCI LTD	OXFORD	THE BOULEVARD, LANGFORD LANE, KIDLINGTON, OXFORD OX5 1GB, OXON, ENGLAND	0020-7519	1879-0135		INTERNATIONAL JOURNAL FOR PARASITOLOGY	INT J PARASITOL	JAN					13	21		10.1016/j.ijpara.2021.05.010			9
22	Does not meet criteria	Achatz, TJ; Martens, JR; Kostadinova, A; Pulis, EE; Orlofske, SA; Bell, JA; Fecchio, A; Oyarzun-Ruiz, P; Syrota, YY; Tkach, VV	Molecular phylogeny of Diplostomum, Tylodelphys, Austrodiplostomum and Paralaria (Digenea: Diplostomidae) necessitates systematic changes and reveals a history of evolutionary host switching events	Int. J. Parasit.	2022	52	1	http://dx.doi.org/10.1016/j.ijpara.2021.06.002	English	Article	Diplostomidae; Molecular phylogeny; 28S; Cox1; Diplostomum; Tylodelphys	DOUBLE-CRESTED CORMORANT; FRESH-WATER FISHES; PHALACROCORAX-AURITUS; LIFE-CYCLE; PLATYHELMINTHES DIGENEA; CENTRAL ALBERTA; DNA BARCODES; SPP. DIGENEA; SNAIL HOSTS; TEXAS AREA	The Diplostomidae Poirier, 1886 isa large, globally distributed family of digeneans parasitic in intestines of their definitive hosts. Diplostomum and Tylodelphys spp. are broadly distributed, commonly reported, and the most often sequenced diplostomid genera. The majority of published DNA sequences from these genera originated from larval stages only, which typically cannot be identified to the …	[Achatz, Tyler J.; Martens, Jakson R.; Bell, Jeffrey A.; Tkach, Vasyl V.] Univ North Dakota, Dept Biol, Starcher Hall,10 Cornell St Stop 9019, Grand Forks, ND 58202 USA; [Kostadinova, Aneta] Bulgarian Acad Sci, Inst Biodivers & Ecosyst Res, 2 Gagarin St, Sofia 1113, Bulgaria; [Pulis, Eric E.] Northern State Univ, Dept Sci & Math, Aberdeen, SD 57401 USA; [Orlofske, Sarah A.] Univ Wisconsin, Dept B…		Tkach, VV (corresponding author), Univ North Dakota, Dept Biol, Starcher Hall,10 Cornell St Stop 9019, Grand Forks, ND 58202 USA.	Achatz, Tyler J.; Martens, Jakson R.; Kostadinova, Aneta; Pulis, Eric E.; Orlofske, Sarah A.; Bell, Jeffrey A.; Fecchio, Alan; Oyarzun-Ruiz, Pablo; Syrota, Yaroslav Y.; Tkach, Vasyl V.	vasyl.tkach@und.edu	Fecchio, Alan/AAV-1040-2020; Achatz, Tyler/AHB-1238-2022	Fecchio, Alan/0000-0002-7319-0234; Achatz, Tyler/0000-0003-2472-4372; Syrota, Yaroslav/0000-0002-8070-9823; Bell, Jeffrey/0000-0001-9146-4318; Orlofske, Sarah/0000-0002-6103-7005; Oyarzun-Ruiz, Pablo/0000-0002-3649-0676	National Science Foundation, U.S.A. (VVT) [DEB-1120734]; National Institutes of Health, U.S.A. [R15AI092622]; University of North Dakota; American Society of Parasitologists; National Science Foundation [1852459]; National Institute of General Medical Sciences of the National Institutes of Health (Institutional Development Award (IDeA)) [P20GM103442]; University of North Dakota School of Medicine…	National Science Foundation, U.S.A. (VVT)(National Science Foundation (NSF)); National Institutes of Health, U.S.A.(United States Department of Health & Human ServicesNational Institutes of Health (NIH) - USA); University of North Dakota; American Society of Parasitologists; National Science Foundation(National Science Foundation (NSF)); National Institute of General Medical Sciences of the Natio…	We are grateful to our late colleague Daniel Gonzalez-Acuna (Facultad de Ciencias Veterinarias, Universidad de Concepcion, Chillan, Chile) for organizing logistics, obtaining permits and pro-viding laboratory space, and Nicolas Martin (the same institution) for assistance in collecting birds in Chile. We also thank Erik Frit-zell (University of North Dakota, Grand Forks, U.S.A.) for donating duck…		102	7	7	10	10	ELSEVIER SCI LTD	OXFORD	THE BOULEVARD, LANGFORD LANE, KIDLINGTON, OXFORD OX5 1GB, OXON, ENGLAND	0020-7519	1879-0135		INTERNATIONAL JOURNAL FOR PARASITOLOGY	INT J PARASITOL	JAN					47	63		10.1016/j.ijpara.2021.06.002			17
23	Does not meet criteria	Urdes, L; Alcivar-Warren, A	A COMPARATIVE STUDY ON METALS AND PARASITES IN SHELLFISH OF FRESHWATER AND MARINE ECOSYSTEMS	J. Shellfish Res.	2021	40	3	http://dx.doi.org/10.2983/035.040.0313	English	Article	parasites; metals; Eustrongylides spp. larvae; Penaeus spp.; Pandalus borealis; Crassostrea virginica; Crassostrea gigas; shrimp black gill; Hyalophysa lynni; black spot gill syndrome; Synophrya sp.; Enterocytozoon hepatopenaei; Haplosporidium nelsoni; Perkinsus marinus; pollution indicators	GLYPHOSATE-BASED HERBICIDE; HEAVY-METALS; HEMATODINIUM-PEREZI; BLACK GILL; HISTOPATHOLOGICAL SURVEY; POMPHORHYNCHUS-LAEVIS; RISK-ASSESSMENT; SHRIMP; FISH; CADMIUM	Little has been published about the interactions of metals and parasites in economically important aquaculture species, particularly shellfish. Metal bioaccumulation and parasitic diseases could vary in different species depending on temperature changes and other environmental factors. Most studies conducted on endoparasites, such as acanthocephalans, cestodes, nematodes, and trematodes, indicate…	[Urdes, Laura] Univ Agr Sci & Vet Med Bucharest, Marasti Bvld 59,Dist 1,POB 011494, Bucharest, Romania; [Alcivar-Warren, Acacia] Environm Genom Inc, ONE HEALTH Epigen Educ Initiat, POB 196, Southborough, MA 01772 USA; [Alcivar-Warren, Acacia] Fdn Conservac Biodiversidad Acuat & Terr Ecuador, San Miguel de Anagaes E17-300, Quito 170150, Ecuador		Urdes, L (corresponding author), Univ Agr Sci & Vet Med Bucharest, Marasti Bvld 59,Dist 1,POB 011494, Bucharest, Romania.;Alcivar-Warren, A (corresponding author), Environm Genom Inc, ONE HEALTH Epigen Educ Initiat, POB 196, Southborough, MA 01772 USA.;Alcivar-Warren, A (corresponding author), Fdn Conservac Biodiversidad Acuat & Terr Ecuador, San Miguel de Anagaes E17-300, Quito 170150, Ecuador.	Urdes, Laura; Alcivar-Warren, Acacia	urdeslaura@gmail.com; environmentalgenomics.warren@gmail.com	Urdes, Laura/U-5665-2017	Urdes, Laura/0000-0001-6356-1022	US Department of Agriculture Cooperative State Research, Education, and Extension Service (USDA-CSREES); FUCOBI Foundation of Quito , Ecuador; Environmental Genomics Inc. of Southborough, MA; Rockefeller Brothers Fund, New York	US Department of Agriculture Cooperative State Research, Education, and Extension Service (USDA-CSREES)(United States Department of Agriculture (USDA)National Institute of Food and Agriculture); FUCOBI Foundation of Quito , Ecuador; Environmental Genomics Inc. of Southborough, MA; Rockefeller Brothers Fund, New York	We express our special thanks to Dr. Marius Hangan for fish sampling and to Professor Cristiana Diaconescu for conducting the biochemical studies on fish. Shrimp research was partially supported by the US Department of Agriculture Cooperative State Research, Education, and Extension Service (USDA-CSREES) through a grant to the United States Marine Shrimp Farming Program (A-W), the FUCOBI Foundati…		203	0	0	8	8	NATL SHELLFISHERIES ASSOC	GROTON	C/O DR. SANDRA E. SHUMWAY, UNIV CONNECTICUT, 1080 SHENNECOSSETT RD, GROTON, CT 06340 USA	0730-8000	1943-6319		JOURNAL OF SHELLFISH RESEARCH	J SHELLFISH RES	DEC					565	588		10.2983/035.040.0313			24
24	Does not meet criteria	Sinsch, U; Balczun, C; Scheid, P; Dehling, JM	Component Endoparasite Communities Mirror Life-History Specialization in Syntopic Reed Frogs (Hyperolius spp.)	Diversity-Basel	2021	13	12	http://dx.doi.org/10.3390/d13120669	English	Article	Hyperolius kivuensis; Hyperolius viridiflavus; helminth endoparasites; ecological fitting; amphibia; East Africa	HOST; STRATEGIES; DIVERSITY; PLATYHELMINTHES; TREMATODES; INFECTION; PARASITES; NAIDIDAE; ANURANS; METACERCARIAE	Most of our knowledge on the processes structuring parasite communities in amphibians originate from temperate-zone taxa, whereas Afrotropical communities have been neglected so far. We found evidence that ecological fitting of the hosts and, probably, differential immune response may influence the variation in parasite species richness, prevalence, and infestation intensity of East African frogs…	[Sinsch, Ulrich; Scheid, Patrick; Dehling, Jonas Maximilian] Univ Koblenz Landau, Inst Integrated Sci, Dept Biol, D-56070 Koblenz, Germany; [Balczun, Carsten] Bundeswehr Cent Hosp Koblenz, Dept Microbiol & Hosp Hyg, Lab Mol Diagnost, D-56072 Koblenz, Germany; [Scheid, Patrick] Bundeswehr Cent Hosp Koblenz, Dept Microbiol & Hosp Hyg, Lab Med Parasitol, D-56072 Koblenz, Germany		Sinsch, U (corresponding author), Univ Koblenz Landau, Inst Integrated Sci, Dept Biol, D-56070 Koblenz, Germany.	Sinsch, Ulrich; Balczun, Carsten; Scheid, Patrick; Dehling, Jonas Maximilian	sinsch@uni-koblenz.de; carstenbalczun@bundeswehr.org; patrickscheid@uni-koblenz.de; dehling@uni-koblenz.de		Sinsch, Ulrich/0000-0001-8735-8723					65	0	0	0	0	MDPI	BASEL	ST ALBAN-ANLAGE 66, CH-4052 BASEL, SWITZERLAND		1424-2818		DIVERSITY-BASEL	DIVERSITY-BASEL	DEC							669	10.3390/d13120669			17
25	Does not meet criteria	Rzad, I; Stapf, A; Kornas, SA; Dzika, E; Salamatin, R; Kaczmarek, A; Kowal, J; Wajdzik, M; Zalewski, K	Intestinal Helminth Communities of Grey Partridge Perdix perdix and Common Pheasant Phasianus colchicus in Poland	Animals	2021	11	12	http://dx.doi.org/10.3390/ani11123396	English	Article	parasites; grey partridge; common pheasant; nematodes; Capillaria phasianina; Heterakis gallinarum; Raillietina friedbergeri; Brachylaima sp	HETERAKIS-GALLINARUM; NEMATODES; CAPILLARIA	Simple Summary The presence of intestinal parasites such as nematodes, cestodes, and trematodes is a serious problem for programmes for the conservation of partridges and pheasants, mainly involving the breeding of these birds and their release into the natural environment. These parasites can cause disease in these birds, whether farmed or free-living. The aim of this study was to describe the m…	[Rzad, Izabella] Univ Szczecin, Inst Marine & Environm Sci, Ul Waska 13, PL-71415 Szczecin, Poland; [Rzad, Izabella] Univ Szczecin, Mol Biol & Biotechnol Ctr, Ul Waska 13, PL-71415 Szczecin, Poland; [Stapf, Agata] Poznan Univ Phys Educ, Fac Sport Sci Gorzow Wielkopolski, Dept Biol Sci, Ul Estkowskiego 13, PL-66400 Gorzow Wielkopolski, Poland; [Kornas, Slawomir Adam; Kowal, Jerzy] Univ Agr, Fac An…		Rzad, I (corresponding author), Univ Szczecin, Inst Marine & Environm Sci, Ul Waska 13, PL-71415 Szczecin, Poland.;Rzad, I (corresponding author), Univ Szczecin, Mol Biol & Biotechnol Ctr, Ul Waska 13, PL-71415 Szczecin, Poland.	Rzad, Izabella; Stapf, Agata; Kornas, Slawomir Adam; Dzika, Ewa; Salamatin, Ruslan; Kaczmarek, Adam; Kowal, Jerzy; Wajdzik, Marek; Zalewski, Kazimierz	izabella.rzad@usz.edu.pl; a.stapf@awf-gorzow.edu.pl; slawomir.kornas@urk.edu.pl; e.dzika@uwm.edu.pl; ruslan.salamatin@wum.edu.pl; adam.kaczmarek@uksw.edu.pl; jerzy.kowal@urk.edu.pl; marek.wajdzik@urk.edu.pl; k.zalewski@uwm.edu.pl	Salamatin, Ruslan V/E-6077-2011; Kaczmarek, Adam/ABC-5219-2020	Salamatin, Ruslan V/0000-0002-5982-8406; Kaczmarek, Adam/0000-0001-7698-0154; Kowal, Jerzy/0000-0001-9821-6712					51	0	0	1	1	MDPI	BASEL	ST ALBAN-ANLAGE 66, CH-4052 BASEL, SWITZERLAND	2076-2615			ANIMALS	ANIMALS-BASEL	DEC							3396	10.3390/ani11123396			13
26	Does not meet criteria	Kopolrat, KY; Sithithaworn, P; Kiatsopit, N; Namsanor, J; Pitaksakulrat, O; Yasaka, P; Saichua, P; Saijuntha, W; Tesana, S; Andrews, RH; Petney, TN	Population dynamics and diversity of trematode infections in Bithynia siamensis goniomphalos in an irrigated area in northeast Thailand	Parasitology	2022	149	3	http://dx.doi.org/10.1017/S0031182021001992	English	Article	Bithynia siamensis goniomphalos; land use practice; Opisthorchis viverrini; paddy field; population dynamics; trematode diversity; virgulate trematode; water irrigation schemes	FRESH-WATER SNAILS; OPISTHORCHIS-VIVERRINI; LARVAL TREMATODES; INTERMEDIATE HOST; BIOMPHALARIA-TENAGOPHILA; SCHISTOSOMA-MANSONI; HELISOMA-ANCEPS; SENSU-LATO; CERCARIAE; TRANSMISSION	Several trematodes including Opisthorchis viverrini utilize Bithynia siamensis goniomphalos as a snail intermediate host in their life cycles. In order to capture a comprehensive range of host-parasite interactions and their transmission dynamic patterns, B. s. goniomphalos were sampled monthly over 4 consecutive years in an irrigated paddy-field habitat in northeast Thailand. Using a standard ce…	[Kopolrat, Kulthida Y.; Sithithaworn, Paiboon; Kiatsopit, Nadda; Namsanor, Jutamas; Pitaksakulrat, Opal; Tesana, Smarn] Khon Kaen Univ, Fac Med, Dept Parasitol, Khon Kaen 40002, Thailand; [Kopolrat, Kulthida Y.; Sithithaworn, Paiboon; Kiatsopit, Nadda; Namsanor, Jutamas; Andrews, Ross H.; Petney, Trevor N.] Khon Kaen Univ, Choiangiocarcinoma Res Inst, Khon Kaen, Thailand; [Yasaka, Patiwat] Rajama…		Sithithaworn, P (corresponding author), Khon Kaen Univ, Fac Med, Dept Parasitol, Khon Kaen 40002, Thailand.;Sithithaworn, P (corresponding author), Khon Kaen Univ, Choiangiocarcinoma Res Inst, Khon Kaen, Thailand.	Kopolrat, Kulthida Y.; Sithithaworn, Paiboon; Kiatsopit, Nadda; Namsanor, Jutamas; Pitaksakulrat, Opal; Yasaka, Patiwat; Saichua, Prasert; Saijuntha, Weerachai; Tesana, Smarn; Andrews, Ross H.; Petney, Trevor N.	paib_sit@kku.ac.th	; Sithithaworn, Paiboon/E-4378-2019	Kopolrat, Kulthida/0000-0001-6114-6554; Sithithaworn, Paiboon/0000-0002-9480-1778					64	0	0	1	3	CAMBRIDGE UNIV PRESS	NEW YORK	32 AVENUE OF THE AMERICAS, NEW YORK, NY 10013-2473 USA	0031-1820	1469-8161		PARASITOLOGY	PARASITOLOGY	MAR					407	417		10.1017/S0031182021001992		NOV 2021	11
27	Does not meet criteria	Born-Torrijos, A; van Beest, GS; Vyhlidalova, T; Knudsen, R; Kristoffersen, R; Amundsen, PA; Thieltges, DW; Soldanova, M	Taxa-specific activity loss and mortality patterns in freshwater trematode cercariae under subarctic conditions	Parasitology	2022	149	4	http://dx.doi.org/10.1017/S0031182021002006	English	Article	High latitude regions; larval stages; life cycle; parasite; transmission strategies	ECHINOPARYPHIUM-RECURVATUM DIGENEA; DIPLOSTOMUM-SPATHACEUM; PARASITE TRANSMISSION; TEMPERATURE; SURVIVAL; EMERGENCE; INFECTIVITY; LIGHT; ASSOCIATION; STRIGEIDAE	Cercarial activity and survival are crucial traits for the transmission of trematodes. Temperature is particularly important, as faster depletion of limited cercarial energy reserves occurs at high temperatures. Seasonal climate conditions in high latitude regions may be challenging to complete trematode life cycle during the 6-month ice-free period, but temperature effects on the activity and su…	[Born-Torrijos, Ana; van Beest, Gabrielle S.; Soldanova, Miroslava] Czech Acad Sci, Inst Parasitol, Biol Ctr, Ceske Budejovice 37005, Czech Republic; [van Beest, Gabrielle S.] Univ Valencia, Cavanilles Inst Biodivers & Evolutionary Biol, Sci Pk,POB 22085, Valencia 46071, Spain; [Vyhlidalova, Tereza] Univ South Bohemia Ceske Budejovice, Fac Sci, Branisovska 31, Ceske Budejovice 37005, Czech Republ…		Soldanova, M (corresponding author), Czech Acad Sci, Inst Parasitol, Biol Ctr, Ceske Budejovice 37005, Czech Republic.	Born-Torrijos, Ana; van Beest, Gabrielle S.; Vyhlidalova, Tereza; Knudsen, Rune; Kristoffersen, Roar; Amundsen, Per-Arne; Thieltges, David W.; Soldanova, Miroslava	soldanova@paru.cas.cz	Born-Torrijos, Ana/N-9126-2017; Soldanova, Miroslava/G-7215-2014; Thieltges, David/E-5719-2015	Born-Torrijos, Ana/0000-0002-1258-3616; Soldanova, Miroslava/0000-0002-5277-3799; Amundsen, Per-Arne/0000-0002-2203-8216; van Beest, Gabrielle/0000-0001-7034-6187; Kristoffersen, Roar/0000-0002-8244-4144	Czech Science Foundation [17-20936Y]; UiT The Arctic University of Norway; Research Council of Norway [213610]	Czech Science Foundation(Grant Agency of the Czech Republic); UiT The Arctic University of Norway; Research Council of Norway(Research Council of Norway)	Financial support was provided by Czech Science Foundation (A.B.-T., G.S.B., T.V., M.S., grant number 17-20936Y); and UiT The Arctic University of Norway and the Research Council of Norway (R.Kn., R.Kr., P.-A.A., grant number 213610).		59	0	0	7	7	CAMBRIDGE UNIV PRESS	NEW YORK	32 AVENUE OF THE AMERICAS, NEW YORK, NY 10013-2473 USA	0031-1820	1469-8161		PARASITOLOGY	PARASITOLOGY	APR					457	468	PII S0031182021002006	10.1017/S0031182021002006		NOV 2021	12
28	Does not meet criteria	Keller, S; Roderick, CL; Caris, C; Grear, DA; Cole, RA	Acute mortality in California tiger salamander (Ambystoma californiense) and Santa Cruz long-toed salamander (Ambystoma macrodactylum croceum) caused by Ribeiroia ondatrae (Class: Trematoda)	Int. J. Parasitol.-Parasit. Wildl.	2021	16		http://dx.doi.org/10.1016/j.ijppaw.2021.10.008	English	Article	Amphibia; California tiger salamander; Planorbella sp; Metacercaria; Santa Cruz long-toed salamander; Trematoda; Ribeiroia ondatrae; Australapatemon sp; Echinoparyphium sp; Lymnaeid	BATRACHOCHYTRIUM-DENDROBATIDIS; AMPHIBIAN MALFORMATIONS; AEROMONAS-HYDROPHILA; DIGENEA INFECTION; LIMB DEVELOPMENT; LIFE-HISTORY; RANA-PIPIENS; PARASITE; TADPOLES; FROGS	In early September 2019, a morbidity and mortality event affecting California tiger salamanders (Ambystoma californiense) and Santa Cruz long-toed salamanders (Ambystoma macrodactylum croceum) in late stages of metamorphosis was reported at a National Wildlife Refuge in Santa Cruz County, California, U.S.A. During the postmortem disease investigation, severe integumentary metacercarial (Class: Tr…	[Keller, Saskia] Univ Wisconsin, Sch Vet Med, Dept Pathobiol Sci, Madison, WI 53706 USA; [Roderick, Constance L.; Grear, Daniel A.; Cole, Rebecca A.] US Geol Survey, Natl Wildlife Hlth Ctr, 6006 Schroeder Rd, Madison, WI 53711 USA; [Caris, Christopher] US Fish & Wildlife Serv, San Francisco Bay Natl Wildlife Refuge Complex, Fremont, CA USA		Cole, RA (corresponding author), US Geol Survey, Natl Wildlife Hlth Ctr, 6006 Schroeder Rd, Madison, WI 53711 USA.	Keller, Saskia; Roderick, Constance L.; Caris, Christopher; Grear, Daniel A.; Cole, Rebecca A.	RCole@usgs.gov		Roderick, Constance/0000-0001-8330-8024; caris, chris/0000-0001-6896-6272; Cole, Rebecca/0000-0003-2923-1622	U.S. Geological Survey; U.S. Fish and Wildlife	U.S. Geological Survey(United States Geological Survey); U.S. Fish and Wildlife(US Fish & Wildlife Service)	This work was supported by the U.S. Geological Survey and U.S. Fish and Wildlife. We thank Fiona Georgousi for assisting with snail dissections. Dr. Julia Lankton for helpful review of an early draft of the manuscript. This is Contribution Number 799 of the U.S. Geological Survey Amphibian Research and Monitoring Initiative (ARMI). Any use of trade, firm, or product names is for descriptive purpo…		67	0	0	2	3	ELSEVIER	AMSTERDAM	RADARWEG 29, 1043 NX AMSTERDAM, NETHERLANDS	2213-2244			INTERNATIONAL JOURNAL FOR PARASITOLOGY-PARASITES AND WILDLIFE	INT J PARASITOL-PAR	DEC					255	261		10.1016/j.ijppaw.2021.10.008		NOV 2021	7
29	Does not meet criteria	Andreyanov, ON; Postevoy, AN; Sidor, EA	The effect of ambient temperature on biological properties and energy metabolism of Fasciola hepatica metacercariae	Vet. Parasitol.	2021	299		http://dx.doi.org/10.1016/j.vetpar.2021.109576	English	Article	Metacercaria; Glycogen; Viability; Invasive capability; Fasciola hepatica		Parasitic helminths mainly use carbohydrates for energy synthesis, of which glycogen is the main reserve polysaccharide. When its content decreases to the minimum value, helminths lose their invasive capability. The material for the research was F. hepatica metacercariae. The complete biological cycle of F. hepatica development, from incubation of adult helminth eggs to production of sexually mat…	[Andreyanov, O. N.; Postevoy, A. N.; Sidor, E. A.] Fed State Budget Sci Inst, Fed Sci Ctr VIEV, B Cheremushkinskaya St 28, Moscow 117218, Russia		Andreyanov, ON (corresponding author), Fed State Budget Sci Inst, Fed Sci Ctr VIEV, B Cheremushkinskaya St 28, Moscow 117218, Russia.	Andreyanov, O. N.; Postevoy, A. N.; Sidor, E. A.	1980oleg@mail.ru	Sidor, E. A./AAB-2360-2022	Sidor, E. A./0000-0001-8362-0034; Andreanov, Oleg/0000-0003-3357-9322					31	0	0	5	7	ELSEVIER	AMSTERDAM	RADARWEG 29, 1043 NX AMSTERDAM, NETHERLANDS	0304-4017	1873-2550		VETERINARY PARASITOLOGY	VET PARASITOL	NOV							109576	10.1016/j.vetpar.2021.109576		OCT 2021	4
30	Does not meet criteria	Baitha, R; Manna, SK; Koushlesh, SK; Das, N; Bera, AK; Prasait, KP; Suresif, VR; Das, BK	Occurrence, Morpho-Histopathological Characterization, and Infection Dynamics of Posthodiplostomum sp. (Strigeidida: Diplostomidae) in Cyprinid Fish of the Ganga River	Folia Biol.-Krakow	2021	69	3	http://dx.doi.org/10.3409/fb_69-3.13	English	Article	Labeo catla; Pethia conchonius; black spot disease; Ganga River	BLACK-SPOT DISEASE; DIPLOSTOMATIDAE METACERCARIAE; CUTICOLA NORDMANN; APOPHALLUS SP.; DIGENEA; INTENSITY; PARASITOLOGY; PREVALENCE; STREAM; HOSTS	A metacercarial infection of Posthodiplostomum sp. (Strigeidida: Diplostomidae) was reported in the cyprinid fish, Labeo catla and Pethia conchonius and was identified based on clinical signs, cyst morphometry and characteristic histopathological lesions. The parasite was oval-round in shape, encysted in musculocutaneous tissues, and well encapsulated. The cyst was 1.02 +/- 0.02 by 0.79 +/- 0.02m…	[Baitha, Raju; Manna, Sanjib Kumar; Koushlesh, Satish Kumar; Das, Nilemesh; Bera, Asit Kumar; Das, Basanta Kumar] ICAR Cent Inland Fisheries Res Inst, Kolkata, W Bengal, India; [Prasait, Kurcheti Pani] ICAR Cent Inst Fisheries Educ, Mumbai, Maharashtra, India; [Suresif, Vettath Raghavan] ICAR Cent Marine Fisheries Res Inst, Kochi, Kerala, India		Manna, SK (corresponding author), ICAR Cent Inland Fisheries Res Inst, Kolkata, W Bengal, India.	Baitha, Raju; Manna, Sanjib Kumar; Koushlesh, Satish Kumar; Das, Nilemesh; Bera, Asit Kumar; Prasait, Kurcheti Pani; Suresif, Vettath Raghavan; Das, Basanta Kumar	sanjibmanna@yahoo.com							33	0	0	3	3	POLISH ACAD SCIENCES, INST SYSTEMATICS EVOLUTION ANIMALS	KRAKOW	EDITORIAL OFFICE, SLAWKOWSKA 17, KRAKOW, 31-016, POLAND	0015-5497	1734-9168		FOLIA BIOLOGICA-KRAKOW	FOLIA BIOL-KRAKOW	OCT					113	120		10.3409/fb_69-3.13			8
31	Does not meet criteria	Jones, RA; Davis, CN; Jones, DL; Tyson, F; Davies, E; Cutress, D; Brophy, PM; Rose, MT; Williams, M; Williams, HW	Temporal dynamics of trematode intermediate snail host environmental DNA in small water body habitats	Parasitology	2021	148	12	http://dx.doi.org/10.1017/S0031182021001104	English	Article	Calicophoron daubneyi; environmental DNA; eDNA; Fasciola hepatica; fluke; Galba truncatula; generalized estimation equation; intermediate snail host; small water bodies; trematode	FASCIOLA-HEPATICA; EDNA; TEMPERATURE; DEGRADATION; TRUNCATULA; DETECT; TOOL	Environmental DNA (eDNA) surveying has potential to become a powerful tool for sustainable parasite control. As trematode parasites require an intermediate snail host that is often aquatic or amphibious to fulfil their lifecycle, water-based eDNA analyses can be used to screen habitats for the presence of snail hosts and identify trematode infection risk areas. The aim of this study was to identi…	[Jones, Rhys Aled; Davis, Chelsea N.; Jones, Dewi Llyr; Tyson, Fiona; Davies, Emma; Cutress, David; Brophy, Peter M.; Rose, Michael T.; Williams, Manod; Williams, Hefin Wyn] Aberystwyth Univ, Inst Biol Environm & Rural Sci, Aberystwyth, Dyfed, Wales; [Jones, Dewi Llyr] Llysfasi, Coleg Cambria, Ruthin Rd, Ruthin, Denbighshire, Wales; [Rose, Michael T.] Univ Tasmania, Tasmanian Inst Agr, Sandy Bay,…		Jones, RA (corresponding author), Aberystwyth Univ, Inst Biol Environm & Rural Sci, Aberystwyth, Dyfed, Wales.	Jones, Rhys Aled; Davis, Chelsea N.; Jones, Dewi Llyr; Tyson, Fiona; Davies, Emma; Cutress, David; Brophy, Peter M.; Rose, Michael T.; Williams, Manod; Williams, Hefin Wyn	raj22@aber.ac.uk		Williams, Manod/0000-0002-9392-1700; Jones, Rhys/0000-0002-2730-4982; Rose, Michael/0000-0001-6058-1319; Williams, Hefin/0000-0001-6308-3251	Higher Education Funding Council for Wales; BBSRC	Higher Education Funding Council for Wales(UK Research & Innovation (UKRI)Higher Education Funding Council for England (HEFCE)); BBSRC(UK Research & Innovation (UKRI)Biotechnology and Biological Sciences Research Council (BBSRC))	This study was part of the PreciseAg (Precision Livestock Farming For A Sustainable Welsh Agricultural Industry) project funded by Higher Education Funding Council for Wales (HEFCW; Enhancing HE-FE Collaboration in Innovation and Engagement Activity 2017-18). The funding body had no role in the design of the study and collection, analysis, and interpretation of data and in writing the manuscript.…		49	0	0	11	23	CAMBRIDGE UNIV PRESS	NEW YORK	32 AVENUE OF THE AMERICAS, NEW YORK, NY 10013-2473 USA	0031-1820	1469-8161		PARASITOLOGY	PARASITOLOGY	OCT					1490	1496		10.1017/S0031182021001104			7
32	Does not meet criteria	Juntaban, J; Prisingkorn, W; Wongmaneeprateep, S; Wiriyapattanasub, P	A survey of parasites in freshwater fishes from Nong Han wetland, Udon Thani Province, Thailand	Parasitol. Res.	2021	120	11	http://dx.doi.org/10.1007/s00436-021-07310-9	English	Article	Parasite; Freshwater fish; Prevalence; Mean intensity	TILAPIA OREOCHROMIS-NILOTICUS; TREMATODE METACERCARIAE; HELMINTH-PARASITES; SEASONAL-VARIATION; CYPRINID FISH; INFECTION; TRANSMISSION; PATTERNS	The diversity of fish parasites from freshwater fishes collected from the Nong Han wetland (Udon Thani Province, Thailand) was studied by visually examining 22 freshwater fish species (253 samples) from 19 genera for external and internal parasites. A majority of fishes in the Nong Han wetland were infected by parasites (75.89%). Twenty fish species (75.89%) were infected with a total of 29 speci…	[Juntaban, Julaluk; Prisingkorn, Wassana; Wongmaneeprateep, Sutee; Wiriyapattanasub, Pattama] Khon Kaen Univ, Fac Agr, Dept Fisheries, Khon Kaen, Thailand		Wiriyapattanasub, P (corresponding author), Khon Kaen Univ, Fac Agr, Dept Fisheries, Khon Kaen, Thailand.	Juntaban, Julaluk; Prisingkorn, Wassana; Wongmaneeprateep, Sutee; Wiriyapattanasub, Pattama	pattawi@kku.ac.th			National Research Council of Thailand [600096]; earmarked fund for the Fundament Research Funds for the Khon Kaen University [958-4-34566-1]	National Research Council of Thailand(National Research Council of Thailand (NRCT)); earmarked fund for the Fundament Research Funds for the Khon Kaen University	This study was supported by the National Research Council of Thailand (No. 600096), the earmarked fund for the Fundament Research Funds for the Khon Kaen University (958-4-34566-1).		65	0	0	2	2	SPRINGER	NEW YORK	ONE NEW YORK PLAZA, SUITE 4600, NEW YORK, NY, UNITED STATES	0932-0113	1432-1955		PARASITOLOGY RESEARCH	PARASITOL RES	NOV					3693	3708		10.1007/s00436-021-07310-9		SEP 2021	16
33	Does not meet criteria	Cribb, TH; Martin, SB; Diaz, PE; Bray, RA; Cutmore, SC	Eight species of Lintonium Stunkard & Nigrelli, 1930 (Digenea: Fellodistomidae) in Australian tetraodontiform fishes	Syst. Parasitol.	2021	98	5-6	http://dx.doi.org/10.1007/s11230-021-10000-w	English	Article		VIBEX LINTON; LIFE-CYCLE; PLATYHELMINTH PARASITES; FEEDING-ACTIVITY; TREMATODES; MORPHOLOGY; HOST; IDENTIFICATION; PROCTOECES; TELEOSTS	We report eight species of Lintonium from tetraodontiform fishes from Australian waters and describe six of them as new. Two species are described from tetraodontids from the Great Barrier Reef (GBR): Lintonium kostadinovaen. sp. from Arothron nigropunctatus (Bloch & Schneider) and Arothron hispidus (Linnaeus); and Lintonium dronenin. sp. from A. nigropunctatus. Two species are described from tem…	[Cribb, Thomas H.; Martin, Storm B.; Cutmore, Scott C.] Univ Queensland, Sch Biol Sci, St Lucia, Qld 4072, Australia; [Diaz, Pablo E.] Sea World Australia, Dept Marine Sci, Sea World Dr, Main Beach, Qld 4217, Australia; [Bray, Rodney A.] Nat Hist Museum, Dept Life Sci, Cromwell Rd, London SW7 5BD, England		Cribb, TH (corresponding author), Univ Queensland, Sch Biol Sci, St Lucia, Qld 4072, Australia.	Cribb, Thomas H.; Martin, Storm B.; Diaz, Pablo E.; Bray, Rodney A.; Cutmore, Scott C.	t.cribb@uq.edu.au		Cribb, Thomas/0000-0003-1092-9705	Australian Research Council; Australian Biological Resources Study; Australian Biological Resources Study National Taxonomy Research [RG19-37]	Australian Research Council(Australian Research Council); Australian Biological Resources Study; Australian Biological Resources Study National Taxonomy Research	Collecting on the Great Barrier Reef was supported periodically by funding from the Australian Research Council and the Australian Biological Resources Study. Overall, this research was supported primarily by the Australian Biological Resources Study National Taxonomy Research Grant RG19-37, awarded to SCC and THC.		94	2	2	2	3	SPRINGER	DORDRECHT	VAN GODEWIJCKSTRAAT 30, 3311 GZ DORDRECHT, NETHERLANDS	0165-5752	1573-5192		SYSTEMATIC PARASITOLOGY	SYST PARASITOL	DEC					595	624		10.1007/s11230-021-10000-w		SEP 2021	30
34	Does not meet criteria	da Fonseca, CF; Rojas, NJJT; Vieira, FM; Ferreira, APD; Rodrigues, MD; de Barros, MEG; da Silva, VA; de Moura, GJB; de Oliveira, JB	Helminth fauna and histopathology associated with parasitic infections in Phrynops geoffroanus (Schweigger, 1812) (Testudines, Chelidae) in a Brazilian river subjected to anthropogenic activities	Vet. Parasitol. Reg, Stud. Rep.	2021	26		http://dx.doi.org/10.1016/j.vprsr.2021.100639	English	Article	Freshwater turtle; Nematoda; Trematoda; Parasitic ecology; Histopathological lesions; One Health	NEMATODES ASCAROPS SP; LARVAE NEMATODA; POPULATION-DYNAMICS; ECOSYSTEM HEALTH; SPIRURIDA; ECOLOGY; TURTLES; LIZARD; CAMALLANIDAE; AGGREGATION	The objective of this study was to determine the structure of the helminth fauna and identify the macroscopic and histopathological alterations associated with parasitic infections in Phrynops geoffroanus. Freshwater turtles of both sexes were captured during the dry and rainy seasons in four municipalities along the Capibaribe River. The study included 63 animals, of which 79.37% (50/63) were pa…	[da Fonseca, Cristina Farias; Rojas, Nicolas Jonathan Jesus Tarmeno; Rodrigues, Midia da Silva; de Moura, Geraldo Jorge Barbosa; de Oliveira, Jaqueline Bianque] Univ Fed Rural Pernambuco UFRPE, Programa Posgrad Ciencia Anim Trop PPGCAT, Rua Dom Manuel Medeiros, BR-52171900 Recife, PE, Brazil; [da Fonseca, Cristina Farias; de Oliveira, Jaqueline Bianque] Univ Fed Rural Pernambuco UFRPE, Lab Parasi…		da Fonseca, CF (corresponding author), Univ Fed Rural Pernambuco UFRPE, Programa Posgrad Ciencia Anim Trop PPGCAT, Rua Dom Manuel Medeiros, BR-52171900 Recife, PE, Brazil.;da Fonseca, CF (corresponding author), Univ Fed Rural Pernambuco UFRPE, Lab Parasitol LAPAR, Dept Biol, Rua Dom Manuel Medeiros, BR-52171900 Recife, PE, Brazil.;da Fonseca, CF (corresponding author), Inst Brasileiro Meio Ambien…	da Fonseca, Cristina Farias; Rojas, Nicolas Jonathan Jesus Tarmeno; Vieira, Fabiano Matos; Ferreira, Ana Paula dos Santos; Rodrigues, Midia da Silva; de Barros, Maria Edna Gomes; da Silva Junior, Valdemiro Amaro; de Moura, Geraldo Jorge Barbosa; de Oliveira, Jaqueline Bianque	cristinafariasdafonseca@gmail.com		Tarmeno, Nicolas/0000-0002-8986-8396					77	0	0	3	4	ELSEVIER	AMSTERDAM	RADARWEG 29, 1043 NX AMSTERDAM, NETHERLANDS	2405-9390			VETERINARY PARASITOLOGY- REGIONAL STUDIES AND REPORTS	VET PARASITOL REG ST	DEC							100639	10.1016/j.vprsr.2021.100639		SEP 2021	10
35	Does not meet criteria	DiGiacopo, DG; Hua, J	The effects of novel leaf litter deposition on competitive, predator-prey and host-parasite interactions of American toad larvae	Aquat. Ecol.	2022	56	1	http://dx.doi.org/10.1007/s10452-021-09893-y	English	Article	Echinostome; Bufo; Lythrum salicaria; Elaeagnus umbellata; Gaylussacia baccata; Decodon verticillatus	INVASIVE PLANTS; CYANOBACTERIAL TOXIN; LONICERA-MAACKII; FOOD-WEB; BEHAVIOR; ECOSYSTEM; TADPOLES; QUALITY; ANURAN; CONSEQUENCES	Wetland plant communities are changing rapidly due to a wide range of human activities. The deposition of leaf litter from novel plant communities can alter both the chemical and physical habitat of aquatic ecosystems. Lesser understood are the ecological consequences of novel leaf litter inputs in aquatic communities. Toward this goal, we used two plant invasion scenarios (comparing native black…	[DiGiacopo, Devin G.; Hua, Jessica] SUNY Binghamton, Biol Sci Dept, 4400 Vestal Pkwy East,POB 6000, Binghamton, NY 13902 USA		DiGiacopo, DG (corresponding author), SUNY Binghamton, Biol Sci Dept, 4400 Vestal Pkwy East,POB 6000, Binghamton, NY 13902 USA.	DiGiacopo, Devin G.; Hua, Jessica	ddigiac1@binghamton.edu; jhua@binghamton.edu		DiGiacopo, Devin/0000-0002-3974-757X	National Science Foundation [NSF DEB 1655190]	National Science Foundation(National Science Foundation (NSF))	We would like to thank the National Science Foundation for funding provided to JH (NSF DEB 1655190).		94	0	0	2	4	SPRINGER	DORDRECHT	VAN GODEWIJCKSTRAAT 30, 3311 GZ DORDRECHT, NETHERLANDS	1386-2588	1573-5125		AQUATIC ECOLOGY	AQUAT ECOL	MAR					59	73		10.1007/s10452-021-09893-y		SEP 2021	15
36	Does not meet criteria	Svatos, E; Strasburg, M; Boone, MD	Investigating the Effects of Pesticides on Ramshorn Snails (Planorbella [Helisoma] trivolvis) Infected with Echinostoma spp.	Environ. Toxicol. Chem.	2021	40	10	http://dx.doi.org/10.1002/etc.5139	English	Article	Herbicide; Insecticide; Mollusk toxicology; Aquatic toxicology; Host-parasite interactions	BIOMPHALARIA-GLABRATA GASTROPODA; FRESH-WATER; ENVIRONMENTAL-CHANGE; PREDATOR CUES; MALATHION; INSECTICIDES; GLYPHOSATE; TOXICITY; CARBARYL; ENDOSULFAN	Globally, parasite-induced diseases in humans and wildlife are on the rise, and pesticide pollution may be a contributing factor. Echinostoma spp. trematode parasites are prominent in North America, and they use ramshorn snails (Planorbella [Helisoma] trivolvis) as intermediate hosts. We investigated the impact of chronic exposure to 1 of 5 pesticide treatments (control, or 50 mu g/L of atrazine,…	[Svatos, Emma; Strasburg, Miranda; Boone, Michelle D.] Miami Univ, Dept Biol, Oxford, OH 45056 USA		Strasburg, M (corresponding author), Miami Univ, Dept Biol, Oxford, OH 45056 USA.	Svatos, Emma; Strasburg, Miranda; Boone, Michelle D.	strasbm3@miamioh.edu		Strasburg, Miranda/0000-0002-9709-7595	Miami University	Miami University	We thank Miami University for providing funding for this project through the Howard Hughes Summer Internship Program. Thanks to J. Fruth for assistance at Miami University' Ecological Research Center, J. Hembree and Miami University's Animal Care Facility for assistance with snail housing, to S. Rumschlag and K. Nguyen for advice on snail care, and to C. Dvorsky, J. McQuigg, M. Murphy, and O. Wet…		66	0	0	1	2	WILEY	HOBOKEN	111 RIVER ST, HOBOKEN 07030-5774, NJ USA	0730-7268	1552-8618		ENVIRONMENTAL TOXICOLOGY AND CHEMISTRY	ENVIRON TOXICOL CHEM	OCT					2755	2763		10.1002/etc.5139		SEP 2021	9
37	Used-SEASONS	El-Zeiny, ME; Ghoneim, AM; Abu Samak, OA; Khidr, AA	Abundance and annual distribution of freshwater snails and some trematode cercariae at Damietta Governorate, Egypt	Helminthologia	2021	58	3	http://dx.doi.org/10.2478/helm-2021-0026	English	Article	Snails; cercariae; abundance; seasonal; physico-chemical; Lanistes	GOLDEN APPLE SNAIL; INTERMEDIATE HOSTS; POPULATION; GASTROPODA; PARASITES; BASIN; STATE; RIVER	In addition to being a good food source, freshwater snails are considered one of the positively and negatively influencing invertebrates on the environment. Several biotic and abiotic factors are thought to affect the distribution and the dynamics of these snails. Freshwater snails are the most dominant and conspicuous individuals of the freshwater biota in Damietta Governorate. In this study, fr…	[El-Zeiny, M. E.; Ghoneim, A. M.; Abu Samak, O. A.; Khidr, A. A.] Damietta Univ, Fac Sci, Zool Dept, New Damietta 34517, Egypt		Ghoneim, AM (corresponding author), Damietta Univ, Fac Sci, Zool Dept, New Damietta 34517, Egypt.	El-Zeiny, M. E.; Ghoneim, A. M.; Abu Samak, O. A.; Khidr, A. A.	mohammedelzeiny@du.edu.eg; am_ghoneim@du.edu.eg; olaabusamak@du.edu.eg; Akhidr@du.edu.eg	Ghoneim, Ahmed M./AAB-8151-2020	Ghoneim, Ahmed M./0000-0003-2839-9538					52	0	0	3	4	SCIENDO	WARSAW	BOGUMILA ZUGA 32A, WARSAW, MAZOVIA, POLAND	0440-6605	1336-9083		HELMINTHOLOGIA	HELMINTHOLOGIA	SEP					233	247		10.2478/helm-2021-0026			15
38	Does not meet criteria	Duflot, M; Gay, M; Midelet, G; Kania, PW; Buchmann, K	Morphological and molecular identification of Cryptocotyle lingua metacercariae isolated from Atlantic cod (Gadus morhua) from Danish seas and whiting (Merlangius merlangus) from the English Channel	Parasitol. Res.	2021	120	10	http://dx.doi.org/10.1007/s00436-021-07278-6	English	Article	Cryptocotyle; Morphological identification; Molecular identification; Heterophyidae; English Channel; Whiting	DIGENEA-HETEROPHYIDAE; TREMATODA HETEROPHYIDAE; CREPLIN; PARASITES; ULTRASTRUCTURE; OSTEICHTHYES; TEMPERATURE; DISCOVERY; CERCARIAE; MULLETS	Trematode larvae (metacercariae) causing black spot disease occur frequently in gills, fins, skin and the superficial muscle layers of marine fish. Species within the genus Cryptocotyle Luhe, 1899 are frequently associated with this disease. Descriptions of the metacercarial stage are relatively limited and none has hitherto been reported from fish from the English Channel. The present study repo…	[Duflot, Maureen; Gay, Melanie; Midelet, Graziella] ANSES, Lab Food Safety, Boulogne Sur Mer, France; [Duflot, Maureen] Univ Littoral Cote dOpale, Boulogne Sur Mer, France; [Kania, Per Walter; Buchmann, Kurt] Univ Copenhagen, Fac Hlth & Med Sci, Dept Vet & Anim Sci, Lab Aquat Pathobiol, Frederiksberg C, Denmark		Gay, M (corresponding author), ANSES, Lab Food Safety, Boulogne Sur Mer, France.	Duflot, Maureen; Gay, Melanie; Midelet, Graziella; Kania, Per Walter; Buchmann, Kurt	Melanie.Gay@anses.fr		Graziella, MIDELET/0000-0001-5336-0323; GAY, Melanie/0000-0002-4644-5270; Buchmann, Kurt/0000-0002-2747-237X; Duflot, Maureen/0000-0003-0376-7744; Kania, Per/0000-0002-6000-165X	French Agency for Food, Environmental and Occupational Health Safety; Hauts de France Regional Council; MED VET NET, SMRE doctoral school, Laboratory of Aquatic Pathobiology of the University of Copenhagen	French Agency for Food, Environmental and Occupational Health Safety; Hauts de France Regional Council; MED VET NET, SMRE doctoral school, Laboratory of Aquatic Pathobiology of the University of Copenhagen	This research was funded by French Agency for Food, Environmental and Occupational Health & Safety; Hauts de France Regional Council; MED VET NET, SMRE doctoral school, Laboratory of Aquatic Pathobiology of the University of Copenhagen.		65	1	1	4	7	SPRINGER	NEW YORK	ONE NEW YORK PLAZA, SUITE 4600, NEW YORK, NY, UNITED STATES	0932-0113	1432-1955		PARASITOLOGY RESEARCH	PARASITOL RES	OCT					3417	3427		10.1007/s00436-021-07278-6		AUG 2021	11
39	Does not meet criteria	Nikolaev, KE; Levakin, IA; Galaktionov, KV	A month for the mission: using a sentinel approach to determine the transmission window of digenean cercariae in the subarctic White Sea	J. Helminthol.	2021	95		http://dx.doi.org/10.1017/S0022149X21000456	English	Article	Digenea; subarctic intertidal; transmission window; cercaria; metacercaria; periwinkle; blue mussel; field experiment; climate change	MUSSELS MYTILUS-EDULIS; HIMASTHLA-QUISSETENSIS; COCKLE INFECTION; TEMPERATURE; EMERGENCE; PATTERNS; THERMODYNAMICS; TREMATODA; PARASITES; SURVIVAL	In the digenean life cycle the cercaria ensures an important transmission stage, from the first intermediate host to the second or the definitive host. In regions with pronounced seasonality, this process occurs within a certain interval, the transmission window. In high latitudes, the size of transmission window has previously been determined only by comparing data on seasonal dynamics of infect…	[Nikolaev, Kirill E.; Levakin, Ivan A.; Galaktionov, Kirill, V] Russian Acad Sci, Zool Inst, St Petersburg 199034, Russia		Nikolaev, KE (corresponding author), Russian Acad Sci, Zool Inst, St Petersburg 199034, Russia.	Nikolaev, Kirill E.; Levakin, Ivan A.; Galaktionov, Kirill, V	kirill.nicolaev@gmail.com	Galaktionov, Kirill/D-8874-2012	Galaktionov, Kirill/0000-0003-1897-6709; Nikolaev, Kirill/0000-0002-0005-6333	Russian Science Foundation [18-14-00170]; Zoological Institute of the Russian Academy of Sciences [AAAA-A19-119020690109-2, AAAA-A19-119022690122-5]	Russian Science Foundation(Russian Science Foundation (RSF)); Zoological Institute of the Russian Academy of Sciences(Russian Academy of Sciences)	This study was funded by the Russian Science Foundation. The field experiment settle and the material treatment were funded by the Russian Science Foundation (grant number 18-14-00170). The field work at the White Sea Biological Station was supported by a research programme of the Zoological Institute of the Russian Academy of Sciences (project numbers AAAA-A19-119020690109-2 and AAAA-A19-1190226…		47	1	1	2	5	CAMBRIDGE UNIV PRESS	CAMBRIDGE	EDINBURGH BLDG, SHAFTESBURY RD, CB2 8RU CAMBRIDGE, ENGLAND	0022-149X	1475-2697		JOURNAL OF HELMINTHOLOGY	J HELMINTHOL	AUG 25							e50	10.1017/S0022149X21000456			6
40	Does not meet criteria	Mischke, CC; Wise, DJ; Griffin, MJ; Rosser, TG; Tiwari, A; Rehman, JU; Ashfaq, MK; Khan, IA	Effects of Multiple, Low-Dose Copper Sulfate Treatments on the Marsh Rams-Horn Snail	N. Am. J. Aqualcult.	2021	83	4	http://dx.doi.org/10.1002/naaq.10207	English	Article		CATFISH ICTALURUS-PUNCTATUS; POND SHORELINE TREATMENT; CHANNEL CATFISH; BOLBOPHORUS-DAMNIFICUS; BIOMPHALARIA-HAVANENSIS; INTERMEDIATE HOST; CITRIC-ACID; DIGENEA; TEMPERATURE; INFECTIONS	Bolbophorus damnificus has caused epizootics in catfish aquaculture since the mid-1990s. To mitigate the losses that are associated with trematode infestations, research has focused on eradicating snails from ponds. Whole-pond treatments with 0.64-1.27 mg/L Cu have been effective in killing snails; however, Cu can be toxic to fish and may result in oxygen depletions due to its algacidal propertie…	[Mischke, Charles C.; Wise, David J.; Tiwari, Ambika] Mississippi State Univ, Dept Wildlife Fisheries & Aquaculture, Coll Forest Resources, Thad Cochran Natl Warmwater Aquaculture Ctr, 127 Expt Stn Rd, Stoneville, MS 38776 USA; [Griffin, Matt J.] Mississippi State Univ, Dept Pathobiol & Populat Med, Coll Vet Med, Thad Cochran Natl Warmwater Aquaculture Ctr, 127 Expt Stn Rd, Stoneville, MS 38776 U…		Mischke, CC (corresponding author), Mississippi State Univ, Dept Wildlife Fisheries & Aquaculture, Coll Forest Resources, Thad Cochran Natl Warmwater Aquaculture Ctr, 127 Expt Stn Rd, Stoneville, MS 38776 USA.	Mischke, Charles C.; Wise, David J.; Griffin, Matt J.; Rosser, T. Graham; Tiwari, Ambika; Rehman, Junaid U.; Ashfaq, Mohammad K.; Khan, Ikhlas A.	ccm16@msstate.edu		Griffin, Matt/0000-0002-7920-3446	Mississippi State University College of Veterinary Medicine; Mississippi Agricultural and Forestry Experiment Station (MAFES); Mississippi State University under MAFES [MIS-371592]; U.S. Department of Agriculture-Agricultural Research Service [SCA586066-6-021]; U.S. Department of Agriculture [10001598]	Mississippi State University College of Veterinary Medicine; Mississippi Agricultural and Forestry Experiment Station (MAFES); Mississippi State University under MAFES; U.S. Department of Agriculture-Agricultural Research Service(United States Department of Agriculture (USDA)USDA Agricultural Research Service); U.S. Department of Agriculture(United States Department of Agriculture (USDA))	This project was supported by the Mississippi State University College of Veterinary Medicine, the Mississippi Agricultural and Forestry Experiment Station (MAFES), and Mississippi State University under MAFES Project Number MIS-371592 and the U.S. Department of Agriculture-Agricultural Research Service SCA586066-6-021. The study at NCNPR was supported by the U.S. Department of Agriculture grant …		24	0	0	0	0	WILEY	HOBOKEN	111 RIVER ST, HOBOKEN 07030-5774, NJ USA	1522-2055	1548-8454		NORTH AMERICAN JOURNAL OF AQUACULTURE	N AM J AQUACULT	OCT					363	371		10.1002/naaq.10207		AUG 2021	9
41	Used-MONTHS	Falke, LP; Preston, DL	Infection prevalence and density of a pathogenic trematode parasite decrease with stream order along a river continuum	Ecosphere	2021	12	8	http://dx.doi.org/10.1002/ecs2.3670	English	Article	complex life cycle; disease risk; host-parasite interaction; spatial variation; stream	SALMON POISONING DISEASE; NANOPHYETUS-SALMINCOLA; HOST DENSITIES; LAND-USE; COMMUNITY; MORTALITY; FISH	In lotic ecosystems, the River Continuum Concept (RCC) provides a framework for understanding changes in environmental factors and free-living communities, yet how parasite populations shift along river continua remains less clear. We quantified infections by a pathogenic trematode parasite (Nanophyetus salmincola) in >14,000 host snails across 130 stream reaches spanning 165 km in the Willamette…	[Falke, Landon P.; Preston, Daniel L.] Univ Wisconsin, Dept Forest & Wildlife Ecol, Madison, WI 53706 USA; [Preston, Daniel L.] Colorado State Univ, Dept Fish Wildlife & Conservat Biol, Ft Collins, CO 80521 USA		Falke, LP (corresponding author), Univ Wisconsin, Dept Forest & Wildlife Ecol, Madison, WI 53706 USA.	Falke, Landon P.; Preston, Daniel L.	landonfalke@gmail.com		Falke, Landon/0000-0001-6256-2306	University of Wisconsin-Madison Office of the Vice Chancellor for Research and Graduate Education; Department of Forest and Wildlife Ecology	University of Wisconsin-Madison Office of the Vice Chancellor for Research and Graduate Education; Department of Forest and Wildlife Ecology	Landon Falke led the field and laboratory work. Landon Falke and Daniel Preston conceived and designed the study, analyzed the data, and wrote the manuscript. Funding was provided by the University of Wisconsin-Madison Office of the Vice Chancellor for Research and Graduate Education and the Department of Forest and Wildlife Ecology. Jazmin Garcia, Nathaniel Stanley, Daniel Trovillion, and Levi V…		41	0	0	2	7	WILEY	HOBOKEN	111 RIVER ST, HOBOKEN 07030-5774, NJ USA	2150-8925			ECOSPHERE	ECOSPHERE	AUG							e03670	10.1002/ecs2.3670			11
42	Does not meet criteria	Duflot, M; Midelet, G; Bourgau, O; Buchmann, K; Gay, M	Optimization of tools for the detection and identification of Cryptocotyle metacercariae in fish: Digestion method and viability studies	J. Fish Dis.	2021	44	11	http://dx.doi.org/10.1111/jfd.13495	English	Article	Cryptocotyle; morphological identification; pepsin digestion; viability of metacercariae	DIGENEA HETEROPHYIDAE; TEMPERATURE; INFECTIONS; APOPHALLUS; SKIN	Some trematode metacercariae, including marine digeneans belonging to the genus Cryptocotyle, induce black spots in target tissues due to the attraction of fish host melanophores. To promote precise quantification of infection, the counting of black spots has to be confirmed by reliable quantification of metacercariae after tissue digestion. This process ensures the isolation of undamaged parasit…	[Duflot, Maureen; Midelet, Graziella; Bourgau, Odile; Gay, Melanie] ANSES, Lab Food Safety, Boulogne, France; [Duflot, Maureen] Univ Littoral Cote dOpale, Boulogne, France; [Buchmann, Kurt] Univ Copenhagen, Fac Hlth & Med Sci, Dept Vet & Anim Sci, Lab Aquat Pathobiol, Frederiksberg C, Denmark		Gay, M (corresponding author), ANSES, Lab Food Safety, Boulogne, France.	Duflot, Maureen; Midelet, Graziella; Bourgau, Odile; Buchmann, Kurt; Gay, Melanie	melanie.gay@anses.fr		GAY, Melanie/0000-0002-4644-5270; Buchmann, Kurt/0000-0002-2747-237X; Duflot, Maureen/0000-0003-0376-7744; Graziella, MIDELET/0000-0001-5336-0323	French Agency for Food, Environmental and Occupational Health Safety; Hauts-de-France Regional Council; SMRE Doctoral School; Laboratory of Aquatic Pathobiology of the University of Copenhagen; MED VET NET Organisation	French Agency for Food, Environmental and Occupational Health Safety; Hauts-de-France Regional Council; SMRE Doctoral School; Laboratory of Aquatic Pathobiology of the University of Copenhagen; MED VET NET Organisation	This research was funded by the French Agency for Food, Environmental and Occupational Health & Safety; the Hauts-de-France Regional Council; MED VET NET Organisation; the SMRE Doctoral School; and the Laboratory of Aquatic Pathobiology of the University of Copenhagen. The authors are indebted to F. Lebon and Ifremer for sharing their microscope for our studies. We also thank M. Leblond who fishe…		27	1	1	0	2	WILEY	HOBOKEN	111 RIVER ST, HOBOKEN 07030-5774, NJ USA	0140-7775	1365-2761		JOURNAL OF FISH DISEASES	J FISH DIS	NOV					1777	1784		10.1111/jfd.13495		JUL 2021	8
43	Does not meet criteria	Kuzmina, TA; Laskowski, Z; Salganskij, OO; Zdzitowiecki, K; Lisitsyna, OI; Kuzmin, Y	Helminth Assemblages of the Antarctic Black Rockcod, Notothenia coriiceps (Actinopterygii: Nototheniidae) in Coastal Waters near Galindez Island (Argentine Islands, West Antarctic): Temporal Changes in the Endoparasite Community	Acta Parasitolog.	2022	67	1	http://dx.doi.org/10.1007/s11686-021-00448-7	English	Article	Helminth community; Species richness; Notothenia coriiceps; West Antarctica	SOUTH SHETLAND ISLANDS; KING GEORGE ISLAND; ADMIRALTY BAY; GOBIONOTOTHEN-GIBBERIFRONS; LIFE-CYCLE; PARASITES; FISH; ACANTHOCEPHALANS; INFECTION; ROSSII	Purpose Analysis and comparison of the helminth assemblages in Antarctic rockcod Notothenia coriiceps collected near the UAS Akademik Vernadsky (Argentine Islands, West Antarctica) in 2002 and 2014-2015 were performed to characterise the parasite community and investigate the temporal changes in helminth assemblages and infection parameters. Methods All specimens of N. coriiceps (n = 194) were ca…	[Kuzmina, Tetiana A.; Lisitsyna, Olga, I; Kuzmin, Yuriy] NAS Ukraine, II Schmalhausen Inst Zool, 15 Bogdan Khmelnitsky St, UA-01030 Kiev, Ukraine; [Laskowski, Zdzislaw; Zdzitowiecki, Krzysztof] Polish Acad Sci, W Stefanski Inst Parasitol, Warsaw, Poland; [Salganskij, Oleksander O.] State Inst Natl Antarctic Sci Ctr, 16 Taras Shevchenko Blvd, UA-01601 Kiev, Ukraine; [Kuzmin, Yuriy] North West Univ…		Kuzmina, TA (corresponding author), NAS Ukraine, II Schmalhausen Inst Zool, 15 Bogdan Khmelnitsky St, UA-01030 Kiev, Ukraine.	Kuzmina, Tetiana A.; Laskowski, Zdzislaw; Salganskij, Oleksander O.; Zdzitowiecki, Krzysztof; Lisitsyna, Olga, I; Kuzmin, Yuriy	taniak@izan.kiev.ua	Kuzmina, Tetiana/A-5457-2019	Kuzmina, Tetiana/0000-0002-5054-4757; Oleksandr, Salganskiy/0000-0002-7063-1807	National Research Foundation of Ukraine [2020.02/0074]	National Research Foundation of Ukraine	This study was partially supported by the National Research Foundation of Ukraine (project number 2020.02/0074).		48	0	0	0	5	SPRINGER INT PUBL AG	CHAM	GEWERBESTRASSE 11, CHAM, CH-6330, SWITZERLAND	1230-2821	1896-1851		ACTA PARASITOLOGICA	ACTA PARASITOL	MAR					207	217		10.1007/s11686-021-00448-7		JUL 2021	11
44	Does not meet criteria	Eissa, AE; Attia, MM; Elgendy, MY; Ismail, GA; Sabry, NM; Prince, A; Mahmoud, MA; El-Demerdash, GO; Abdelsalam, M; Derwa, HIM	Streptococcus, Centrocestus formosanus and Myxobolus tilapiae concurrent infections in farmed Nile tilapia (Oreochromis niloticus)	Microb. Pathog.	2021	158		http://dx.doi.org/10.1016/j.micpath.2021.105084	English	Article	Nile tilapia; Streptococcus agalactiae; Enterococcus faecalis; Centrocestus formosanus; Myxobolus tilapiae; Concurrent infection; Egypt	FRESH-WATER FISH; DIGENEA HETEROPHYIDAE; CHANNEL CATFISH; 1ST RECORD; MASS KILLS; SUSCEPTIBILITY; AGALACTIAE; POLLUTION; BACTERIAL; TREMATODE	Stress triggered concurrent microbial/parasitic infections are prevalent in earthen pond based farmed Nile tilapia Oreochromis niloticus. In the current study, a total of thirty five O. niloticus were collected from a commercial fish farm with a history of severe mortalities at Port Said, Egypt. Nile tilapia samples were subjected to bacteriological, parasitological and pathological examinations.…	[Eissa, Alaa Eldin; Abdelsalam, Mohamed] Cairo Univ, Fac Vet Med, Dept Aquat Anim Med & Management, Giza 12211, Egypt; [Attia, Marwa M.] Cairo Univ, Fac Vet Med, Dept Parasitol, Giza 12211, Egypt; [Elgendy, Mamdouh Y.] Natl Res Ctr, Dept Hydrobiol, Vet Res Div, Giza 12622, Egypt; [Ismail, Gehad A.] Agr Res Ctr, Anim Hlth Res Inst, Fish Dis Res Dept, Giza, Egypt; [Sabry, Nader M.] Natl Inst Oceano…		Eissa, AE (corresponding author), Cairo Univ, Aquat Anim Med & Management Dept, Fac Vet Med, Giza 12211, Egypt.	Eissa, Alaa Eldin; Attia, Marwa M.; Elgendy, Mamdouh Y.; Ismail, Gehad A.; Sabry, Nader M.; Prince, Abdelbary; Mahmoud, Mahmoud A.; El-Demerdash, Ghada O.; Abdelsalam, Mohamed; Derwa, Hassan I. M.	aeissa2005@gmail.com	A.M., Mahmoud/AAH-9672-2019; Eissa, Alaa Eldin/F-5860-2015	A.M., Mahmoud/0000-0002-9385-2549; Eissa, Alaa Eldin/0000-0002-7042-8999; Abdelsalam, Mohamed/0000-0003-1406-7030					79	4	5	3	5	ACADEMIC PRESS LTD- ELSEVIER SCIENCE LTD	LONDON	24-28 OVAL RD, LONDON NW1 7DX, ENGLAND	0882-4010	1096-1208		MICROBIAL PATHOGENESIS	MICROB PATHOGENESIS	SEP							105084	10.1016/j.micpath.2021.105084		JUL 2021	10
45	Does not meet criteria	Smith, PN; Armbrust, KL; Brain, RA; Chen, WL; Galic, N; Ghebremichael, L; Giddings, JM; Hanson, ML; Maul, J; Van der Kraak, G; Solomon, KR	Assessment of risks to listed species from the use of atrazine in the USA: a perspective	J. Toxicol. Env. Health-Pt b-Crit. Rev.	2021	24	6	http://dx.doi.org/10.1080/10937404.2021.1902890	English	Review	atrazine; endangered species; risk assessment; environmental exposures; direct effects; indirect effects	PHOTOSYSTEM-II INHIBITORS; HERBICIDE SPRAY DRIFT; COMMUNITY STRUCTURE; CONSERVATION INTEREST; PLANKTON COMMUNITIES; AGRICULTURAL STREAMS; AMPHIBIAN TREMATODE; TERRESTRIAL PLANTS; EXPERIMENTAL PONDS; ALGAL ASSEMBLAGES	Atrazine is a triazine herbicide used predominantly on corn, sorghum, and sugarcane in the US. Its use potentially overlaps with the ranges of listed (threatened and endangered) species. In response to registration review in the context of the Endangered Species Act, we evaluated potential direct and indirect impacts of atrazine on listed species and designated critical habitats. Atrazine has bee…	[Smith, Philip N.] Texas Tech Univ, Dept Environm Toxicol, Lubbock, TX 79409 USA; [Armbrust, Kevin L.] Louisiana State Univ, Dept Environm Sci, Baton Rouge, LA 70803 USA; [Brain, Richard A.; Chen, Wenlin; Galic, Nika; Ghebremichael, Lula; Maul, Jonathan] Syngenta Crop Protect LLC, Greensboro, NC USA; [Giddings, Jeffrey M.] Compliance Serv Int, Rochester, NY USA; [Hanson, Mark L.] Univ Manitoba, D…		Solomon, KR (corresponding author), Univ Guelph, nullCtr Toxicol, Guelph, ON, Canada.	Smith, Philip N.; Armbrust, Kevin L.; Brain, Richard A.; Chen, Wenlin; Galic, Nika; Ghebremichael, Lula; Giddings, Jeffrey M.; Hanson, Mark L.; Maul, Jonathan; Van Der Kraak, Glen; Solomon, Keith R.	ksolomon@uoguelph.ca		Hanson, Mark/0000-0002-8725-004X; Ghebremichael, Lula/0000-0002-1995-1979; Van Der Kraak, Glen/0000-0002-3362-4798; Galic, Nika/0000-0002-4344-3464; Giddings, Jeffrey/0000-0003-2178-3991; Armbrust, Kevin/0000-0001-5894-3675; Smith, Philip/0000-0002-7557-7563	Syngenta Crop Protection LLC	Syngenta Crop Protection LLC(Syngenta)	This work was supported by the Syngenta Crop Protection LLC.		211	1	1	10	19	TAYLOR & FRANCIS INC	PHILADELPHIA	530 WALNUT STREET, STE 850, PHILADELPHIA, PA 19106 USA	1093-7404	1521-6950		JOURNAL OF TOXICOLOGY AND ENVIRONMENTAL HEALTH-PART B-CRITICAL REVIEWS	J TOXICOL ENV HEAL B	AUG 18					223	306		10.1080/10937404.2021.1902890		JUL 2021	84
46	Does not meet criteria	Johnson, P; Haas, SE	Why do parasites exhibit reverse latitudinal diversity gradients? Testing the roles of host diversity, habitat and climate	Glob. Ecol. Biogeogr.	2021	30	9	http://dx.doi.org/10.1111/geb.13347	English	Article	amphibian decline; energy-richness hypothesis; host diversity; infectious disease; latitudinal diversity gradient; macroecology; migratory bird flyways; parasite species richness; seasonality; trematode	SPECIES RICHNESS; ECOLOGY; SCALE; BIODIVERSITY; PATTERNS; DRIVERS; DISEASE; COMMUNITIES; PERSPECTIVE; HELMINTHS	Aim The latitudinal diversity gradient (LDG), in which species richness decreases from the equator towards the poles, is among the most fundamental distributional patterns in ecology. Despite the expectation that the diversity of parasites tracks that of their hosts, available evidence suggests that many parasites exhibit reverse latitudinal gradients or no pattern, yet the rarity of large-scale …	[Johnson, Pieter; Haas, Sarah E.] Univ Colorado, Ecol & Evolutionary Biol, Ramaley N122,CB334, Boulder, CO 80305 USA; [Haas, Sarah E.] Texas Parks & Wildlife Dept, Inland Fisheries Div, Austin, TX USA		Johnson, P (corresponding author), Univ Colorado, Ecol & Evolutionary Biol, Ramaley N122,CB334, Boulder, CO 80305 USA.	Johnson, Pieter; Haas, Sarah E.	pieter.johnson@colorado.edu		JOHNSON, PIETER/0000-0002-7997-5390	National Institutes of Health [R01GM109499]; U.S. Fish and Wildlife Service; National Science Foundation [DEB-0841758, DEB-1149308, DEB-1754171]; David and Lucile Packard Foundation	National Institutes of Health(United States Department of Health & Human ServicesNational Institutes of Health (NIH) - USA); U.S. Fish and Wildlife Service(US Fish & Wildlife Service); National Science Foundation(National Science Foundation (NSF)); David and Lucile Packard Foundation(The David & Lucile Packard Foundation)	National Institutes of Health, Grant/Award Number: R01GM109499; U.S. Fish and Wildlife Service; National Science Foundation, Grant/Award Number: DEB-0841758, DEB-1149308 and DEB-1754171; David and Lucile Packard Foundation		56	3	3	5	18	WILEY	HOBOKEN	111 RIVER ST, HOBOKEN 07030-5774, NJ USA	1466-822X	1466-8238		GLOBAL ECOLOGY AND BIOGEOGRAPHY	GLOBAL ECOL BIOGEOGR	SEP					1810	1821		10.1111/geb.13347		JUN 2021	12
47	Does not meet criteria	Jithila, PJ; Devi, ARS; Prasadan, PK; Abaunza, P	Tetracotyle wayanadensis (Trematoda: Digenea) metacercaria-A potential parasitic castrator of the freshwater fish Aplocheilus lineatus (Valenciennes, 1846): A histopathological and temporal variation study in the South Western Ghats, India	Parasitol. Int.	2021	84		http://dx.doi.org/10.1016/j.parint.2021.102408	English	Article	Tetracotyle wayanadensis; Parasitic castration; Aplocheilus lineatus; Histopathology; Seasonal variation; Western Ghats	OVARIAN FOLLICULAR ATRESIA; SEASONAL-VARIATION; LIFE-HISTORY; PHILOMETRA-LATEOLABRACIS; SCHISTOCEPHALUS-SOLIDUS; SP MYXOZOA; PREVALENCE; REPRODUCTION; STICKLEBACK; TELEOSTEI	Parasitic castration is a phenomenon where the parasite blocks or reduces the host reproductive output. This study explored the impact of Tetracotyle wayanadensis infection on the reproductive performance of the fresh-water fish Aplocheilus lineatus. Heavily infected A. lineatus showed slow and sluggish movements with reduced food intake and feeding activities. Histopathological observations of t…	[Jithila, P. J.; Devi, A. R. Sudha; Prasadan, P. K.] Kannur Univ, Dept Zool, Ecol Parasitol & Trop Biodivers Lab, Mananthavady Campus, Wayanad 670645, Kerala, India; [Abaunza, P.] Inst Espanol Oceanog IEO, CO Santander, Promontorio San Martin S-N, Santander 39004, Spain		Prasadan, PK (corresponding author), Kannur Univ, Dept Zool, Ecol Parasitol & Trop Biodivers Lab, Mananthavady Campus, Wayanad 670645, Kerala, India.	Jithila, P. J.; Devi, A. R. Sudha; Prasadan, P. K.; Abaunza, P.	prasadanpk@kannuruniv.ac.in		Puthanpurayil Kandambeth, Prasadan/0000-0001-7228-8435	Kerala State Council for Science, Technology and Environment (KSCSTE) [KSCSTE/972/2018-FSHP-MAIN]	Kerala State Council for Science, Technology and Environment (KSCSTE)	This work was supported by Kerala State Council for Science, Technology and Environment (KSCSTE) as a research fellowship for one of the author (P J Jithila) (KSCSTE/972/2018-FSHP-MAIN Dated 23/01/2019).		86	0	0	0	1	ELSEVIER IRELAND LTD	CLARE	ELSEVIER HOUSE, BROOKVALE PLAZA, EAST PARK SHANNON, CO, CLARE, 00000, IRELAND	1383-5769	1873-0329		PARASITOLOGY INTERNATIONAL	PARASITOL INT	OCT							102408	10.1016/j.parint.2021.102408		JUN 2021	9
48	Does not meet criteria	Friesen, O; Poulin, R; Lagrue, C	Temperature and multiple parasites combine to alter host community structure	Oikos	2021	130	9	http://dx.doi.org/10.1111/oik.07813	English	Article	community dynamics; competition; multiple stressors; seasonal shift; parasites; temperature; thermal stress	TREMATODE COITOCAECUM-PARVUM; SOFT-BOTTOM INVERTEBRATES; CLIMATE-CHANGE IMPACTS; INFECTIOUS-DISEASES; ECOLOGY; COMPETITION; HETEROGENEITY; STRESS; WATER; SIZE	Predicting the effects of climate change requires understanding complex interactions among multiple abiotic and biotic factors. By influencing key interactions among host species, parasites can affect community and ecosystem structuring. Yet, our understanding of how multiple parasites and abiotic factors interact to alter ecosystem structure remains limited. To empirically test the role of tempe…	[Friesen, Olwyn; Poulin, Robert; Lagrue, Clement] Univ Otago, Dept Zool, Dunedin, New Zealand		Friesen, O (corresponding author), Univ Otago, Dept Zool, Dunedin, New Zealand.	Friesen, Olwyn; Poulin, Robert; Lagrue, Clement	olwynfriesen@gmail.com		Friesen, Olwyn/0000-0003-4274-3868	Dept of Zoology, Univ. of Otago	Dept of Zoology, Univ. of Otago	Financial support for this project was provided by the Dept of Zoology, Univ. of Otago.		68	2	2	4	18	WILEY	HOBOKEN	111 RIVER ST, HOBOKEN 07030-5774, NJ USA	0030-1299	1600-0706		OIKOS	OIKOS	SEP					1500	1511		10.1111/oik.07813		JUN 2021	12
49	Does not meet criteria	San Martin, AA; Viola, MNP; Riccialdelli, L; Torres, MA; Dellabianca, NA	First confirmed stranding of a fin whale (Balaenoptera physalus) in Tierra del Fuego, Argentina	Polar Biol.	2021	44	8	http://dx.doi.org/10.1007/s00300-021-02905-5	English	Article	Balaenoptera physalus; Necropsy; Sub-Antarctic waters; South Atlantic Ocean	MEJILLONES BAY; AREA; TREMATODA; RECORDS; WATERS; COAST	Fin whales (Balaenoptera physalus) can be found worldwide, in oceanic waters, though are rarely found in coastal areas of wide and shallow continental platforms such as those in the western South Atlantic Ocean. Here we report the first confirmed stranding of a B. physalus off the Atlantic coast of Tierra del Fuego (TDF), in July (austral winter) of 2016. In addition, a bibliographic review of th…	[San Martin, A. A.; Riccialdelli, L.; Torres, M. A.; Dellabianca, N. A.] Consejo Nacl Invest Cient & Tecn, CADIC, Consejo Nacl Invest Cient & Tecn, Ctr Austral Invest Cient, Ushuaia, Tierra Del Fueg, Argentina; [San Martin, A. A.; Dellabianca, N. A.] Fdn R Natalie P Goodall, Museo Acatushun Aves & Mamiferos Marinos Australe, Ea Harberton, Tierra Del Fueg, Argentina; [San Martin, A. A.; Paso Viola…		San Martin, AA (corresponding author), Consejo Nacl Invest Cient & Tecn, CADIC, Consejo Nacl Invest Cient & Tecn, Ctr Austral Invest Cient, Ushuaia, Tierra Del Fueg, Argentina.;San Martin, AA (corresponding author), Fdn R Natalie P Goodall, Museo Acatushun Aves & Mamiferos Marinos Australe, Ea Harberton, Tierra Del Fueg, Argentina.;San Martin, AA (corresponding author), IMMA Project, Invest Mamif…	San Martin, A. A.; Paso Viola, M. N.; Riccialdelli, L.; Torres, M. A.; Dellabianca, N. A.	analiasmn@gmail.com		Paso Viola, Maria Natalia/0000-0001-9344-1910	Centro Austral de Investigaciones Cientificas-Consejo Nacional de Investigaciones Cientificas y Tecnicas of Argentina (CADIC-CONICET); Fundacion R. Natalie P. Goodall; CONICET	Centro Austral de Investigaciones Cientificas-Consejo Nacional de Investigaciones Cientificas y Tecnicas of Argentina (CADIC-CONICET); Fundacion R. Natalie P. Goodall; CONICET(Consejo Nacional de Investigaciones Cientificas y Tecnicas (CONICET))	We give thanks to Centro Austral de Investigaciones Cientificas-Consejo Nacional de Investigaciones Cientificas y Tecnicas of Argentina (CADIC-CONICET) and Fundacion R. Natalie P. Goodall for the economic and logistical support. We are indebted to Maria Paula Sotelano, Natalia Rosciano, Agustina Dellabianca, Fernando Encinas, Guillermo Lopez Barrios and Agustin Ramos for their help during the nec…		53	0	0	0	0	SPRINGER	NEW YORK	ONE NEW YORK PLAZA, SUITE 4600, NEW YORK, NY, UNITED STATES	0722-4060	1432-2056		POLAR BIOLOGY	POLAR BIOL	AUG					1737	1744		10.1007/s00300-021-02905-5		JUN 2021	8
50	Does not meet criteria	LaFond, LR; House, JE; Adams, SJ; Guelda, DL; Roy, CL	Freezing mortality of faucet snails, Bithynia tentaculata: a viable method for equipment decontamination to reduce aquatic invasive species spread	Manag. Biol. Invasion	2021	12	2	http://dx.doi.org/10.3391/mbi.2021.12.2.11	English	Article	cold tolerance; contaminated equipment; desiccation; invasive species removal; mollusk; trematodes; waterfowl	HOT-WATER SPRAYS; GREAT-LAKES; TEMPERATURE; TOLERANCE; GASTROPODA; SURVIVAL; POPULATION; TRANSPORT; HISTORY; DIGENEA	Reliable, inexpensive, and publicly accessible decontamination techniques are needed for equipment used in waters infested with aquatic invasive species. One such aquatic invasive species is the faucet snail (Bithynia tentaculata) that hosts several parasitic trematodes which have caused mass waterfowl die-offs in the United States and Canada. We examined freezing as a potential decontamination m…	[LaFond, Lynda R.; Adams, Sabin J.] Bemidji State Univ, Biol, Bemidji, MN 56601 USA; [LaFond, Lynda R.] Univ North Dakota, Dept Biol, Starcher Hall,Room 101,10 Cornell St Stop 9019, Grand Forks, ND 58202 USA; [House, Jared E.; Guelda, Debbie L.] Bemidji State Univ, Aquat Biol, Bemidji, MN 56601 USA; [House, Jared E.] 308 South St, Morris, MN 56267 USA; [Adams, Sabin J.] 14241 Steves Rd SE, Osakis…		LaFond, LR (corresponding author), Bemidji State Univ, Biol, Bemidji, MN 56601 USA.;LaFond, LR (corresponding author), Univ North Dakota, Dept Biol, Starcher Hall,Room 101,10 Cornell St Stop 9019, Grand Forks, ND 58202 USA.	LaFond, Lynda R.; House, Jared E.; Adams, Sabin J.; Guelda, Debbie L.; Roy, Charlotte L.	lynda.lafond@und.edu; jared.eugene.house@gmail.com; sadams@pheasantsforever.org; Debbie.Guelda@bemidjistate.edu; charlotte.roy@state.mn.us			Minnesota Department of Natural Resources on faucet snail distribution within infested waterbodies	Minnesota Department of Natural Resources on faucet snail distribution within infested waterbodies	This study was funded as part of a larger study funded by the Minnesota Department of Natural Resources on faucet snail distribution within infested waterbodies.		43	0	0	1	1	REGIONAL EURO-ASIAN BIOLOGICAL INVASIONS CENTRE-REABIC	HELSINKI	PO BOX 3, HELSINKI, 00981, FINLAND	1989-8649			MANAGEMENT OF BIOLOGICAL INVASIONS	MANAG BIOL INVASION	JUN					378	388		10.3391/mbi.2021.12.2.11			11
51	Does not meet criteria	Bardales-Valdivia, JN; Bargues, MD; Hoban-Vergara, C; Bardales-Bardales, C; Goicochea-Portal, C; Bazan-Zurita, H; Del Valle-Mendoza, J; Ortiz, P; Mas-Coma, S	Spread of the fascioliasis endemic area assessed by seasonal follow-up of rDNA ITS-2 sequenced lymnaeid populations in Cajamarca, Peru	One Health	2021	13		http://dx.doi.org/10.1016/j.onehlt.2021.100265	English	Article	Human and animal fascioliasis; Galba truncatula; Lymnaea schirazensis; Pseudosuccinea columella; rDNA ITS-2 sequencing; Cajamarca hyperendemic area; Peru	INTERMEDIATE HOSTS; HEPATICA INFECTION; HIGH-ALTITUDE; TRANSMISSION; VALLEY; DIAGNOSIS; CHILDREN; VECTORS; CLIMATE; SOUTH	Fascioliasis is a worldwide emerging snail-borne zoonotic trematodiasis with a great spreading capacity linked to animal and human movements, climate change, and anthropogenic modifications of freshwater environments. South America is the continent with more human endemic areas caused by Fasciola hepatica, mainly in high altitude areas of Andean regions. The Peruvian Cajamarca area presents the h…	[Bardales-Valdivia, J. N.] Univ Nacl Cajamarca, Fac Ciencias Salud, Dept Biol & Biotecnol, Carretera Banos Inca Km 3 5, Cajamarca, Peru; [Bargues, M. D.; Mas-Coma, S.] Univ Valencia, Fac Farm, Dept Parasitol, Av Vicente Andres Estelles S-N, Valencia 46100, Spain; [Bardales-Valdivia, J. N.; Hoban-Vergara, C.; Ortiz, P.] Univ Nacl Cajamarca, Fac Ciencias Vet, Carretera Banos Inca Km 3 5, Cajamarca,…		Bargues, MD (corresponding author), Univ Valencia, Fac Farm, Dept Parasitol, Av Vicente Andres Estelles S-N, Valencia 46100, Spain.	Bardales-Valdivia, J. N.; Bargues, M. D.; Hoban-Vergara, C.; Bardales-Bardales, C.; Goicochea-Portal, C.; Bazan-Zurita, H.; Del Valle-Mendoza, J.; Ortiz, P.; Mas-Coma, S.	jbardales@unc.edu.pe; M.D.Bargues@uv.es; cahobanv@unc.edu.pe; VIP@upagu.edu.pe; portiz@unc.edu.pe; S.Mas.Coma@uv.es	del Valle Mendoza, Juana/C-9805-2018; Bargues, Maria Dolores/L-8259-2014	del Valle Mendoza, Juana/0000-0002-6011-5040; BARDALES, JESSICA NATHALIE/0000-0002-2114-1211; Hoban Vergara, Cristian/0000-0002-4932-3164	PROMETEO Program, Programa of Ayudas para Grupos de Investigacion de Excelencia, Generalitat Valenciana, Valencia, Spain [2016/099]; Red de Investigacion de Centros de Enfermedades Tropicales - RICET [RD16/0027/0023]; Ministry of Health and Consumption, Madrid; Ministry of Economy and Competitiveness (MINECO), Madrid, Spain [SAF2010-20805]; Consejo Nacional de Ciencia, Tecnologia e Innovaci 'on (…	PROMETEO Program, Programa of Ayudas para Grupos de Investigacion de Excelencia, Generalitat Valenciana, Valencia, Spain(Center for Forestry Research & Experimentation (CIEF)); Red de Investigacion de Centros de Enfermedades Tropicales - RICET; Ministry of Health and Consumption, Madrid; Ministry of Economy and Competitiveness (MINECO), Madrid, Spain; Consejo Nacional de Ciencia, Tecnologia e Inn…	Financial support obtained by Project No. 2016/099 of the PROMETEO Program, Programa of Ayudas para Grupos de Investigacion de Excelencia, Generalitat Valenciana, Valencia, Spain; by the Red de Investigacion de Centros de Enfermedades Tropicales - RICET (Project No. RD16/0027/0023 of the PN de I + D + I, ISCIII-Subdireccion General de Redes y Centros de Investigacion Cooperativa RETICS), Ministry…		63	3	3	0	6	ELSEVIER	AMSTERDAM	RADARWEG 29, 1043 NX AMSTERDAM, NETHERLANDS		2352-7714		ONE HEALTH	ONE HEALTH-AMSTERDAM	DEC							100265	10.1016/j.onehlt.2021.100265		MAY 2021	8
52	Does not meet criteria	Mahony, KE; Lynch, SA; Egerton, S; Laffan, RE; Correia, S; de Montaudouin, X; Mesmer-Dudons, N; Freitas, R; Culloty, SC	Latitudinal influence on gametogenesis and host-parasite ecology in a marine bivalve model	Ecol. Evol.	2021	11	11	http://dx.doi.org/10.1002/ece3.7551	English	Article	boom and bust; cockles; fisheries; latitude; parasite&#8211; host interactions; reproduction; shellfish; spatial variation; trematodes	COCKLE CERASTODERMA-EDULE; TREMATODE PARASITES; REPRODUCTIVE-CYCLE; WATER TEMPERATURE; CLIMATE-CHANGE; RECRUITMENT; PATTERNS; DENSITY; GROWTH; VARIABILITY	Reproduction and parasites have significant impacts on marine animal populations globally. This study aimed to investigate the associative effects of host reproduction and a host-parasite interplay on a marine bivalve, along a geographic gradient of latitude. Cockles Cerastoderma edule were sampled from five European sites (54 degrees N to 40 degrees N), between April 2018 and October 2019. A his…	[Mahony, Kate E.; Lynch, Sharon A.; Egerton, Sian; Laffan, Rebecca E.; Culloty, Sarah C.] Univ Coll Cork, Sch Biol Earth & Environm Sci, Cork, Ireland; [Mahony, Kate E.; Lynch, Sharon A.; Egerton, Sian; Laffan, Rebecca E.; Culloty, Sarah C.] Univ Coll Cork, Environm Res Inst, Aquaculture & Fisheries Dev Ctr, Cork, Ireland; [Mahony, Kate E.; Lynch, Sharon A.; Egerton, Sian; Laffan, Rebecca E.; Cul…		Mahony, KE (corresponding author), Univ Coll Cork, Sch Biol Earth & Environm Sci, Cork, Ireland.	Mahony, Kate E.; Lynch, Sharon A.; Egerton, Sian; Laffan, Rebecca E.; Correia, Simao; de Montaudouin, Xavier; Mesmer-Dudons, Nathalie; Freitas, Rosa; Culloty, Sarah C.	kateellenmahony@gmail.com		Correia, Simao/0000-0003-2877-0317; Mahony, Kate/0000-0001-8017-2483	COCKLES project [EAPA_458/2016 COCKLES]	COCKLES project	This work was funded by the COCKLES project (EAPA_458/2016 COCKLES Co-Operation for Restoring CocKle SheLfisheries and its Ecosystem Services in the Atlantic Area). The authors would like to thank Kian Louet-Feisser and Brian McGill of Carlingford Oyster Company, and Martin Hoey for field work advise and collection of cockles. Thanks are also due to Sara Albuixech Marti and Katie Costello for the…		69	2	2	3	7	WILEY	HOBOKEN	111 RIVER ST, HOBOKEN 07030-5774, NJ USA	2045-7758			ECOLOGY AND EVOLUTION	ECOL EVOL	JUN					7029	7041		10.1002/ece3.7551		MAY 2021	13
53	Does not meet criteria	Vermaak, A; Smit, NJ; Kudlai, O	Molecular and morphological characterisation of the metacercariae of two species of Cardiocephaloides (Digenea: Strigeidae) infecting endemic South African klipfish (Perciformes: Clinidae)	Folia Parasitol.	2021	68		http://dx.doi.org/10.14411/fp.2021.007	English	Article	Trematoda; Clinus superciliosus; Clinus cottoides; marine fish parasites; DNA; morphology	FISHES; DIPLOSTOMIDAE; PARASITES; WHELKS	South African clinids are a major component of the temperate intertidal regions that are also known to participate in life cycles and transmission of several groups of parasites. However, the knowledge of trematode diversity of these fishes is incomplete. In this study, two species of Clinus Cuvier, the super klipfish Clinus superciliosus (Linnaeus) and the bluntnose klipfish Clinus cottoides Val…	[Vermaak, Anja; Smit, Nico J.; Kudlai, Olena] North West Univ, Unit Environm Sci & Management, Water Res Grp, Potchefstroom, South Africa; [Kudlai, Olena] Nat Res Ctr, Inst Ecol, Vilnius, Lithuania; [Kudlai, Olena] Czech Acad Sci, Inst Parasitol, Biol Ctr, Ceske Budejovice, Czech Republic		Kudlai, O (corresponding author), Nat Res Ctr, PB Sivickis Lab Parasitol, Akad 2, LT-08412 Vilnius, Lithuania.	Vermaak, Anja; Smit, Nico J.; Kudlai, Olena	olena.kudlai@gmail.com	Kudlai, Olena/N-5139-2015	Kudlai, Olena/0000-0002-5346-1658	NWU, South Africa; Claude Leon Foundation Postdoctoral Fellowship; NWU; National Research Foundation (NRF) of South Africa [122640]; NRF of South Africa [CSRP190214417495]	NWU, South Africa; Claude Leon Foundation Postdoctoral Fellowship; NWU; National Research Foundation (NRF) of South Africa(National Research Foundation - South Africa); NRF of South Africa	We would like to express our gratitude to the staff of Two Oceans Aquarium for collecting the fish from Cape Town harbour, Elizabeth C. Horne for donating adult specimens of C. physalis for molecular analyses and members of the North-West University (NWU) Water Research Group (WRG) for their assistance with fish collection and fieldwork. Thanks are due to Anja Erasmus for constructing the map of …		66	0	0	1	2	FOLIA PARASITOLOGICA	CESKE BUDEJOVICE	BRANISOVSKA 31,, CESKE BUDEJOVICE 370 05, CZECH REPUBLIC	0015-5683	1803-6465		FOLIA PARASITOLOGICA	FOLIA PARASIT	APR 9							7	10.14411/fp.2021.007			13
54	Does not meet criteria	Escriva, J; Rodilla, M; Llario, F; Falco, S	THE COLLAPSE OF A WEDGE CLAM FISHERY IN THE SPANISH MEDITERRANEAN COAST AND RECOVERY PROBLEMS	J. Shellfish Res.	2021	40	1	http://dx.doi.org/10.2983/035.040.0105	English	Article	clam; Donax trunculus; bivalve fishery; population structure; fishing gear selectivity	DONAX-TRUNCULUS L.; BACCIGER-BACCIGER TREMATODA; SANDY BEACH POPULATIONS; FELLODISTOMIDAE INFECTION; IBERIAN PENINSULA; LATIN-AMERICA; GRAIN-SIZE; BIVALVIA; DONACIDAE; MANAGEMENT	In the sandy shores of the Spanish Mediterranean, Donax trunculus (Linnaeus, 1758) has a high commercial interest. In the Gulf of Valencia, poor management of fishing activity led to its closure in June 2015. The objective of this study was to analyze the evolution of the catches of D. trunculus before the closure of the fishery as well as the biomass and density of the population in the months f…	[Escriva, Julia; Rodilla, Miguel; Llario, Ferran; Falco, Silvia] Univ Politecn Valencia, Inst Invest Gestio Integrada Zones Costaneres IGI, C Paranimf 1, Valencia 46730, Spain		Escriva, J (corresponding author), Univ Politecn Valencia, Inst Invest Gestio Integrada Zones Costaneres IGI, C Paranimf 1, Valencia 46730, Spain.	Escriva, Julia; Rodilla, Miguel; Llario, Ferran; Falco, Silvia	juespe@upv.es	Falco, Silvia/L-8050-2014; Rodilla, Miguel/J-4814-2012	Falco, Silvia/0000-0002-8679-9153; Rodilla, Miguel/0000-0001-6767-5676; Llario, Ferran/0000-0003-2276-1700					59	1	1	2	3	NATL SHELLFISHERIES ASSOC	GROTON	C/O DR. SANDRA E. SHUMWAY, UNIV CONNECTICUT, 1080 SHENNECOSSETT RD, GROTON, CT 06340 USA	0730-8000	1943-6319		JOURNAL OF SHELLFISH RESEARCH	J SHELLFISH RES	APR					37	47		10.2983/035.040.0105			11
55	Does not meet criteria	Huntley, JW; Scarponi, D	Parasitism and host behavior in the context of a changing environment: The Holocene record of the commercially important bivalve Chamelea gallina, northern Italy	PLoS One	2021	16	4	http://dx.doi.org/10.1371/journal.pone.0247790	English	Article		PEARL RIVER DELTA; PO COASTAL-PLAIN; CLIMATE-CHANGE; MANIPULATION HYPOTHESIS; COMMUNITY STRUCTURE; AYTHYA-FERINA; ADRIATIC SEA; TEMPERATURE; EVOLUTION; PATTERNS	Rapid warming and sea-level rise are predicted to be major driving forces in shaping coastal ecosystems and their services in the next century. Though forecasts of the multiple and complex effects of temperature and sea-level rise on ecological interactions suggest negative impacts on parasite diversity, the effect of long term climate change on parasite dynamics is complex and unresolved. Digene…	[Huntley, John Warren] Univ Missouri, Dept Geol Sci, Columbia, MO 65211 USA; [Scarponi, Daniele] Univ Bologna, Dipartimento Sci Biol Geol & Ambientali, Bologna, Italy		Huntley, JW (corresponding author), Univ Missouri, Dept Geol Sci, Columbia, MO 65211 USA.;Scarponi, D (corresponding author), Univ Bologna, Dipartimento Sci Biol Geol & Ambientali, Bologna, Italy.	Huntley, John Warren; Scarponi, Daniele	huntleyj@missouri.edu; daniele.scarponi@unibo.it		Huntley, John/0000-0001-9955-8853	Institute for Advanced Studies, University of Bologna; Alexander von Humboldt Stiftung; MU Faculty Research Leave; NSF CAREER [EAR-1650745]	Institute for Advanced Studies, University of Bologna; Alexander von Humboldt Stiftung(Alexander von Humboldt Foundation); MU Faculty Research Leave; NSF CAREER(National Science Foundation (NSF)NSF - Office of the Director (OD))	Institute for Advanced Studies, University of Bologna (JWH) http://www.isa.unibo.it/en, Alexander von Humboldt Stiftung (JWH) https://www.humboldt-foundation.de/en/, MU Faculty Research Leave (JWH) https://missouri.edu/, NSF CAREER EAR-1650745 (JWH) https://www.nsf.gov/.The funders had no role in study design, data collection and analysis, decision to publish, or preparation of the manuscript.		85	1	1	0	3	PUBLIC LIBRARY SCIENCE	SAN FRANCISCO	1160 BATTERY STREET, STE 100, SAN FRANCISCO, CA 94111 USA	1932-6203			PLOS ONE	PLOS ONE	APR 1							e0247790	10.1371/journal.pone.0247790			21
56	Does not meet criteria	Nakao, M; Sasaki, M	Trematode diversity in freshwater snails from a stopover point for migratory waterfowls in Hokkaido, Japan: An assessment by molecular phylogenetic and population genetic analyses	Parasitol. Int.	2021	83		http://dx.doi.org/10.1016/j.parint.2021.102329	English	Article	Trematode diversity; Migratory waterfowls; Freshwater snails; Radix auricularia; Semisulcospira libertina; The Nagayama-Shinkawa River; Hokkaido	SPECIES-DIVERSITY; LYMNAEID SNAILS; LIFE-CYCLE; DIGENEA; DNA; ECHINOSTOMATIDAE; EUROPE; FLUKES; LUHE	The cryptic diversity of trematodes was evaluated in the Nagayama-Shinkawa River, an artificial canal of the Ishikari River System of Hokkaido, Japan. Numerous migratory waterfowls use the canal as a stopover point in every spring season. The lymnaeid snail, Radix auricularia, and the semisulcospirid snail, Semisulcospira libertina, colonize the static and flowing water areas, respectively. The t…	[Nakao, Minoru; Sasaki, Mizuki] Asahikawa Med Univ, Dept Parasitol, Asahikawa, Hokkaido 0788510, Japan		Nakao, M (corresponding author), Asahikawa Med Univ, Dept Parasitol, Asahikawa, Hokkaido 0788510, Japan.	Nakao, Minoru; Sasaki, Mizuki	nakao@asahikawa-med.ac.jp			Research Institute of Marine Invertebrates (Rimi); public interest incorporated foundation in Tokyo, Japan	Research Institute of Marine Invertebrates (Rimi); public interest incorporated foundation in Tokyo, Japan	We thank Kazumi Yanagida and Norimasa Takeda (members of the Wild Bird Society of Japan) for showing us unpublished records of the bird census of the NagayamaShinkawa River. Thanks are also due to Misako Urabe (The University of Shiga Prefecture) for valuable suggestions on larval trematodes from S. libertina and to Kei Hayashi and Tomohiro Takeyama (Okayama University of Science) for supplying f…		65	3	3	1	2	ELSEVIER IRELAND LTD	CLARE	ELSEVIER HOUSE, BROOKVALE PLAZA, EAST PARK SHANNON, CO, CLARE, 00000, IRELAND	1383-5769	1873-0329		PARASITOLOGY INTERNATIONAL	PARASITOL INT	AUG							102329	10.1016/j.parint.2021.102329		MAR 2021	10
57	Does not meet criteria	Jirsa, F; Reier, S; Smales, L	Helminths of the mallard Anas platyrhynchos Linnaeus, 1758 from Austria, with emphasis on the morphological variability of Polymorphus minutus Goeze, 1782	J. Helminthol.	2021	95		http://dx.doi.org/10.1017/S0022149X21000079	English	Article	Polymorphus minutus; Filicollis anatis; Echinostoma revolutum; Diorchis sp	ENVIRONMENTAL PARASITOLOGY; ACANTHOCEPHALA; INDICATORS; BIRDS	The mallard Anas platyrhynchos is the most abundant water bird species in Austria, but there is no record of its helminth community. Therefore, this work aimed to close that gap by recording and analysing the parasite community of a large number of birds from Austria for the first time. A total of 60 specimens shot by hunters in autumn were examined for intestinal parasites. The following taxa we…	[Jirsa, F.] Univ Vienna, Inst Inorgan Chem, Fac Chem, Waehringer Str 42, A-1090 Vienna, Austria; [Jirsa, F.] Univ Johannesburg, Dept Zool, POB 524,Auckland Pk, ZA-2006 Johannesburg, South Africa; [Reier, S.] Nat Hist Museum Vienna, Cent Res Labs, Burgring 7, A-1010 Vienna, Austria; [Smales, L.] South Australian Museum, North Terrace, Adelaide, SA 5000, Australia		Jirsa, F (corresponding author), Univ Vienna, Inst Inorgan Chem, Fac Chem, Waehringer Str 42, A-1090 Vienna, Austria.;Jirsa, F (corresponding author), Univ Johannesburg, Dept Zool, POB 524,Auckland Pk, ZA-2006 Johannesburg, South Africa.	Jirsa, F.; Reier, S.; Smales, L.	franz.jirsa@univie.ac.at		Jirsa, Franz/0000-0002-4926-3261; Smales, Lesley/0000-0002-1587-8129; Reier, Susanne/0000-0001-6839-7137	University of Vienna	University of Vienna	Open access funding was provided by the University of Vienna.		75	0	0	4	4	CAMBRIDGE UNIV PRESS	CAMBRIDGE	EDINBURGH BLDG, SHAFTESBURY RD, CB2 8RU CAMBRIDGE, ENGLAND	0022-149X	1475-2697		JOURNAL OF HELMINTHOLOGY	J HELMINTHOL	MAR 19							e16	10.1017/S0022149X21000079			10
58	Used-SEASONS	Parietti, M; Merlo, MJ; Etchegoin, JA	Effects of droughts on the larval digenean assemblage that parasitizes the snail Biomphalaria peregrina (Planorbidae): a 4-year study in a temporary pond from Argentina	Parasitol. Res.	2021	120	5	http://dx.doi.org/10.1007/s00436-021-07110-1	English	Article	Trematoda; Drought resistance; Zoonotic vector; Abbreviated life cycles		Temporary ponds are ecologically valuable habitats and useful sites for studies of diversity, ecology, evolution, and climate change. Organisms inhabiting these environments have developed strategies to ensure their survival. However, little is known about the temporal dynamics and strategies of parasites in these habitats. A 4-year study was carried out in a temporary pond to analyze the larval …	[Parietti, Manuela; Merlo, Matias Javier; Etchegoin, Jorge Alejandro] Univ Nacl Mar del Plata, FCEyN, IIPROSAM Inst Invest Prod Sanidad & Ambiente, Lab Parasitol, Juan B Justo 2550, RA-7600 Mar Del Plata, Argentina; [Parietti, Manuela; Merlo, Matias Javier; Etchegoin, Jorge Alejandro] Consejo Nacl Invest Cient & Tecn, Buenos Aires, DF, Argentina		Parietti, M (corresponding author), Univ Nacl Mar del Plata, FCEyN, IIPROSAM Inst Invest Prod Sanidad & Ambiente, Lab Parasitol, Juan B Justo 2550, RA-7600 Mar Del Plata, Argentina.;Parietti, M (corresponding author), Consejo Nacl Invest Cient & Tecn, Buenos Aires, DF, Argentina.	Parietti, Manuela; Merlo, Matias Javier; Etchegoin, Jorge Alejandro	manuelaparietti@hotmail.com			ANPCyT [PICT 20171819]; Universidad Nacional de Mar del Plata [15/E935 EXA997/20]	ANPCyT(ANPCyT); Universidad Nacional de Mar del Plata(National University of La Plata)	Financial support was received from ANPCyT (PICT 20171819 to J.A.E.) and from Universidad Nacional de Mar del Plata (Grant number 15/E935 EXA997/20 to J.A.E).		39	2	2	0	2	SPRINGER	NEW YORK	ONE NEW YORK PLAZA, SUITE 4600, NEW YORK, NY, UNITED STATES	0932-0113	1432-1955		PARASITOLOGY RESEARCH	PARASITOL RES	MAY					1909	1914		10.1007/s00436-021-07110-1		MAR 2021	6
59	Does not meet criteria	Chusongsang, Y; Chusongsang, P; Worakhunpiset, S; Lv, ZY; Limpanont, Y	TEMPORAL VARIATIONS OF OPISTHORCHIS VIVERRINI AND OTHER TREMATODE INFECTION RATES IN BITHYNIA SIAMENSIS SIAMENSIS FROM O. VIVERRINI-ENDEMIC AREAS, CHACHOENGSAO PROVINCE,CENTRAL THAILAND	Southeast Asian J. Trop. Med. Public Health	2021	52	2		English	Article	Bithynia siamensis siamensis; Opisthorchis viverrini; liver fluke; trematode; prevalence; central Thailand	FRESH-WATER SNAILS; NORTHEAST THAILAND; INTERMEDIATE HOST; CERCARIAL STAGE; LIVER FLUKE; SENSU-LATO; GONIOMPHALOS; TRANSMISSION; FIELD	A field study was conducted to investigate monthly variations in cercarial trematode infections in Bithynia siamensis siamensis snails in an Opisthorchis viverrini-endemic area of Chachoengsao Province, Thailand. A total of 45, 511 snails collected each month from September 2010 to August 2011, were examined for trematode infection, resulting in overall 0.10, 4.94,1.03, and 0.01% prevalence of O.…	[Chusongsang, Yupa; Chusongsang, Phiraphol; Worakhunpiset, Suwalee; Limpanont, Yanin] Mahidol Univ, Fac Trop Med, Dept Social & Environm Med, Bangkok, Thailand; [Lv, Zhiyue] Sun Yat Sen Univ, Key Lab Trop Dis Control, Minist Educ, Guangzhou, Peoples R China; [Lv, Zhiyue] Hainan Med Univ, Key Lab Trop Translat Med, Minist Educ, Haikou, Hainan, Peoples R China		Limpanont, Y (corresponding author), Mahidol Univ, Fac Trop Med, 420-6 Ratchawithi Rd, Bangkok 10400, Thailand.	Chusongsang, Yupa; Chusongsang, Phiraphol; Worakhunpiset, Suwalee; Lv, Zhiyue; Limpanont, Yanin	yanin.lim@mahidol.ac.th			Department of Social and Environmental Medicine, Faculty of Tropical Medicine, Mahidol University	Department of Social and Environmental Medicine, Faculty of Tropical Medicine, Mahidol University	The study was supported by the Department of Social and Environmental Medicine, Faculty of Tropical Medicine, Mahidol University. The authors thank staff of the Applied Malacological Unit, Department of Social and Environmental Medicine, Faculty of Tropical Medicine, Mahidol University for facilitating sample collection.		38	0	0	0	0	SOUTHEAST ASIAN MINISTERS EDUC ORGANIZATION	BANGKOK	SEAMEO-TROPMED, 420-6 RAJVITHI RD,, BANGKOK 10400, THAILAND	0125-1562			SOUTHEAST ASIAN JOURNAL OF TROPICAL MEDICINE AND PUBLIC HEALTH	SE ASIAN J TROP MED	MAR					259	273					15
60	Does not meet criteria	Cech, G; Sandor, D; Molnar, K; Varga, A; Caffara, M; Fioravanti, ML; Buchmann, K; Szekely, C	Digenean trematodes in Hungarian freshwater aquacultures	Food Waterborne Parasitol.	2021	22		http://dx.doi.org/10.1016/j.fawpar.2020.e00101	English	Article	Aquaculture; Common carp; Zoonotic; Trematode; Monitoring	BLACK-SPOT DISEASE; POSTHODIPLOSTOMUM-CUTICOLA; OPISTHORCHIS-VIVERRINI; ZOONOTIC TREMATODES; FISH; METACERCARIAE; INFECTION; HOST; PREVALENCE; FELINEUS	Occurrence of metacercariae of potentially zoonotic trematodes (Platyhelminthes: Digenea) in the musculature of common carp (Cyprinus carpio L. 1758) was monitored in four Hungarian aquacultures. Four geographically distinct fish farms (located in the Northwestern, Southwestern, Northeastern and Southeastern parts of Hungary) were selected for the investigation. From each farm, a total of 258 one…	[Cech, Gabor; Sandor, Diana; Molnar, Kalman; Varga, Adam; Szekely, Csaba] Ctr Agr Res, Inst Vet Med Res, Budapest, Hungary; [Sandor, Diana] Eotvos Lorand Univ, Doctoral Sch Biol, Program Zootaxon Anim Ecol & Hydrobiol, Budapest, Hungary; [Caffara, Monica; Fioravanti, Maria Letizia] Univ Bologna, Dept Vet Med Sci, Alma Mater Studiorum, Bologna, Italy; [Buchmann, Kurt] Univ Copenhagen, Fac Hlth & M…		Szekely, C (corresponding author), Ctr Agr Res, Inst Vet Med Res, Budapest, Hungary.	Cech, Gabor; Sandor, Diana; Molnar, Kalman; Varga, Adam; Caffara, Monica; Fioravanti, Maria Letizia; Buchmann, Kurt; Szekely, Csaba	szekely.csaba@atk.hu		Caffara, Monica/0000-0003-3429-6121; FIORAVANTI, MARIALETIZIA/0000-0002-8234-432X; Buchmann, Kurt/0000-0002-2747-237X	European Union [634429]; European Regional and Development Fund; Government of Hungary [GINOP-2.3.2-15-2016-00025]	European Union(European Commission); European Regional and Development Fund; Government of Hungary	This work was supported by the European Union's Horizon 2020 Research and Innovation Programme under grant agreement no. 634429 (ParaFishControl), furthermore by the European Regional and Development Fund and the Government of Hungary within the project GINOP-2.3.2-15-2016-00025.		60	2	2	2	7	ELSEVIER	AMSTERDAM	RADARWEG 29, 1043 NX AMSTERDAM, NETHERLANDS	2405-6766			FOOD AND WATERBORNE PARASITOLOGY	FOOD WATERB PARASIT	MAR							e00101	10.1016/j.fawpar.2020.e00101			10
61	Does not meet criteria	Seppala, O; Walser, JC; Cereghetti, T; Seppala, K; Salo, T; Adema, CM	Transcriptome profiling of Lymnaea stagnalis (Gastropoda) for ecoimmunological research	BMC Genomics	2021	22	1	http://dx.doi.org/10.1186/s12864-021-07428-1	English	Article	Ecological immunology; Great pond snail; Mollusc		BackgroundHost immune function can contribute to numerous ecological/evolutionary processes. Ecoimmunological studies, however, typically use one/few phenotypic immune assays and thus do not consider the complexity of the immune system. Therefore, omics resources that allow quantifying immune activity across multiple pathways are needed for ecoimmunological models. We applied short-read based RNA…	[Seppaelae, Otto; Cereghetti, Teo; Salo, Tiina] Swiss Fed Inst Technol, Inst Integrat Biol IBZ, CH-8092 Zurich, Switzerland; [Seppaelae, Otto; Cereghetti, Teo; Seppaelae, Katri; Salo, Tiina] Eawag, Swiss Fed Inst Aquat Sci & Technol, CH-8600 Dubendorf, Switzerland; [Seppaelae, Otto; Seppaelae, Katri] Univ Innsbruck, Res Dept Limnol, A-5310 Mondsee, Austria; [Walser, Jean-Claude] Swiss Fed Inst Te…		Seppala, O (corresponding author), Univ New Mexico, Dept Biol, Ctr Evolutionary & Theoret Immunol, Albuquerque, NM 87131 USA.	Seppaelae, Otto; Walser, Jean-Claude; Cereghetti, Teo; Seppaelae, Katri; Salo, Tiina; Adema, Coen M.	otto.seppaelae@env.ethz.ch		Salo, Tiina/0000-0002-5409-2612; Seppala, Otto/0000-0001-7902-3069	Emil Aaltonen Foundation; Swiss National Science Foundation [31003A 169531]	Emil Aaltonen Foundation; Swiss National Science Foundation(Swiss National Science Foundation (SNSF)European Commission)	The study was funded by the Emil Aaltonen Foundation and the Swiss National Science Foundation (grant 31003A 169531) to OS. The funding bodies played no role in the design of the study and collection, analysis, and interpretation of data and in writing the manuscript.		100	4	5	1	5	BMC	LONDON	CAMPUS, 4 CRINAN ST, LONDON N1 9XW, ENGLAND	1471-2164			BMC GENOMICS	BMC GENOMICS	MAR 1							144	10.1186/s12864-021-07428-1			16
62	Does not meet criteria	Muller, T; Labecka, AM; Zajac, K; Czarnoleski, M	Growth patterns of the pan-European freshwater mussel, Anodonta anatina (Linnaeus, 1758) (Bivalvia: Unionidae), vary with sex and mortality in populations	Ecol. Evol.	2021	11	6	http://dx.doi.org/10.1002/ece3.7250	English	Article	energy allocation; glochidia brooding; growth curves; indeterminate growth; life history	OPTIMAL RESOURCE-ALLOCATION; DIGENEANS PARASITIZING MOLLUSKS; DREISSENA-POLYMORPHA; ZEBRA MUSSEL; RHIPIDOCOTYLE-FENNICA; NATIVE BIVALVES; LIFE-HISTORY; ENERGY ALLOCATION; REPRODUCTION; INFECTION	Post-maturation growth leading to indeterminate growth patterns is widespread in nature. However, its adaptive value is unclear. Life history theory suggests this allocation strategy may be favored by temporal pulses in the intensity of mortality and/or the capacity to produce new tissues. Addressing the origin of indeterminate growth and the variability of growth patterns, we studied the growth …	[Muller, Tomasz; Labecka, Anna Maria; Czarnoleski, Marcin] Jagiellonian Univ, Inst Environm Sci, Fac Biol, Gronostajowa 7, PL-30387 Krakow, Poland; [Zajac, Katarzyna] Polish Acad Sci, Inst Nat Conservat, Krakow, Poland		Czarnoleski, M (corresponding author), Jagiellonian Univ, Inst Environm Sci, Fac Biol, Gronostajowa 7, PL-30387 Krakow, Poland.	Muller, Tomasz; Labecka, Anna Maria; Zajac, Katarzyna; Czarnoleski, Marcin	marcin.czarnoleski@uj.edu.pl	Zajac, Katarzyna/AAG-7592-2021; Łabęcka, Anna Maria/L-3452-2016; Czarnoleski, Marcin/H-2893-2015	Zajac, Katarzyna/0000-0003-2359-9258; Łabęcka, Anna Maria/0000-0002-8810-7093; Czarnoleski, Marcin/0000-0003-2645-0360	Polish Ministry of Scientific Research and Informative Technology [N N 304 1176 33]; Jagiellonian University [757/2018]	Polish Ministry of Scientific Research and Informative Technology; Jagiellonian University	The study was supported by a grant from the Polish Ministry of Scientific Research and Informative Technology (N N 304 1176 33 to TM) and Jagiellonian University (DS/WB/INo/757/2018). K. Adamus-Fiszer, M. Bednarz, N. Baszczyk, M. Buczyski, P. Buglewicz, A. Cichy, R. Czerniawski, D. Dragosz-Kluska, E. Gurda, P. Kubajak, P. Mczka, K. Momot, B. Oleszko, A. Terelis, and M. Sitarski helped with data c…		68	4	4	2	3	WILEY	HOBOKEN	111 RIVER ST, HOBOKEN 07030-5774, NJ USA	2045-7758			ECOLOGY AND EVOLUTION	ECOL EVOL	MAR					2907	2918		10.1002/ece3.7250		FEB 2021	12
63	Does not meet criteria	Born-Torrijos, A; Paterson, RA; van Beest, GS; Vyhlidalova, T; Henriksen, EH; Knudsen, R; Kristoffersen, R; Amundsen, PA; Soldanova, M	Cercarial behaviour alters the consumer functional response of three-spined sticklebacks	J. Anim. Ecol.	2021	90	4	http://dx.doi.org/10.1111/1365-2656.13427	English	Article	fish&#8211; trematode interaction; parasite traits; predator infection status; temperature	GASTEROSTEUS-ACULEATUS L; TREMATODE CERCARIAE; PARASITE TRANSMISSION; SPECIES-DIVERSITY; FOOD WEBS; HOST; TEMPERATURE; INFECTION; EMERGENCE; IMPACT	Free-living parasite life stages may contribute substantially to ecosystem biomass and thus represent a significant source of energy flow when consumed by non-host organisms. However, ambient temperature and the predator's own infection status may modulate consumption rates towards parasite prey. We investigated the combined effects of temperature and predator infection status on the consumer fun…	[Born-Torrijos, Ana; van Beest, Gabrielle S.; Soldanova, Miroslava] Czech Acad Sci, Inst Parasitol, Ctr Biol, Ceske Budejovice, Czech Republic; [Paterson, Rachel A.] Cardiff Univ, Sch Biosci, Cardiff, Wales; [Paterson, Rachel A.] Norwegian Inst Nat Res, Trondheim, Norway; [van Beest, Gabrielle S.] Univ Valencia, Cavanilles Inst Biodivers & Evolutionary Biol, Sci Pk, Valencia, Spain; [Vyhlidalova,…		Born-Torrijos, A (corresponding author), Czech Acad Sci, Inst Parasitol, Ctr Biol, Ceske Budejovice, Czech Republic.	Born-Torrijos, Ana; Paterson, Rachel A.; van Beest, Gabrielle S.; Vyhlidalova, Tereza; Henriksen, Eirik H.; Knudsen, Rune; Kristoffersen, Roar; Amundsen, Per-Arne; Soldanova, Miroslava	borntorrijos.ana@gmail.com	Soldanova, Miroslava/G-7215-2014; Born-Torrijos, Ana/N-9126-2017	Soldanova, Miroslava/0000-0002-5277-3799; Born-Torrijos, Ana/0000-0002-1258-3616; van Beest, Gabrielle/0000-0001-7034-6187; Haugstvedt Henriksen, Eirik/0000-0002-9328-7623; Paterson, Rachel/0000-0003-0773-0447; Amundsen, Per-Arne/0000-0002-2203-8216; Kristoffersen, Roar/0000-0002-8244-4144	H2020 Marie Sklodowska-Curie Actions [663830]; Norges Forskningsrad [213610]; Grantova Agentura Ceske Republiky [17--20936Y]	H2020 Marie Sklodowska-Curie Actions; Norges Forskningsrad; Grantova Agentura Ceske Republiky(Grant Agency of the Czech Republic)	H2020 Marie Sklodowska-Curie Actions, Grant/Award Number: 663830; Norges Forskningsrad, Grant/Award Number: 213610; Grantova Agentura Ceske Republiky, Grant/Award Number: 17--20936Y		79	8	8	5	12	WILEY	HOBOKEN	111 RIVER ST, HOBOKEN 07030-5774, NJ USA	0021-8790	1365-2656		JOURNAL OF ANIMAL ECOLOGY	J ANIM ECOL	APR					978	988		10.1111/1365-2656.13427		FEB 2021	11
64	Does not meet criteria	Corrales, Y; Ferrer, E; Fernandez, J; Gauta, J; Garcia, M; Aguirre, A; Perez, A	Diagnosis and Risk Factors of Bovine and Human Fascioliasis in Cattle Farms from a Venezuelan Andean Rural Area	Acta Parasitolog.	2021	66	3	http://dx.doi.org/10.1007/s11686-021-00341-3	English	Article	Fasciola hepatica; Fascioliasis; Diagnosis; Coprology; ELISA; Risk factors		Introduction Fascioliasis is caused in Venezuela by the trematode Fasciola hepatica, affecting herbivorous and human. The Venezuelan Andean region is endemic for bovine fascioliasis and its presence in humans is not known. The objective of this work was to detected positive cases of bovine and human fascioliasis by coprological and immunological techniques and determine the possible risk factors,…	[Corrales, Yeasiry; Ferrer, Elizabeth; Fernandez, Jose] Univ Carabobo, Fac Ciencias Salud, Dept Parasitol, Sede Aragua, Maracay, Estado Aragua, Venezuela; [Ferrer, Elizabeth; Fernandez, Jose] Univ Carabobo, Fac Ciencias Salud, Inst Invest Biomed Dr Francisco J Triana Alonso, Sede Aragua, Maracay, Estado Aragua, Venezuela; [Fernandez, Jose] Minist Poder Popular Prod Agr MPPPA, Ctr Nacl Invest Agr …		Ferrer, E (corresponding author), Univ Carabobo, Fac Ciencias Salud, Dept Parasitol, Sede Aragua, Maracay, Estado Aragua, Venezuela.;Ferrer, E (corresponding author), Univ Carabobo, Fac Ciencias Salud, Inst Invest Biomed Dr Francisco J Triana Alonso, Sede Aragua, Maracay, Estado Aragua, Venezuela.	Corrales, Yeasiry; Ferrer, Elizabeth; Fernandez, Jose; Gauta, Jose; Garcia, Marielena; Aguirre, Aixa; Perez, Arlett	elizabeth.ferrer@gmail.com		Ferrer, Elizabeth/0000-0002-4173-6642	Universidad de Carabobo [DIPISA-PG-2017-004]	Universidad de Carabobo	This work was partially funded by the Universidad de Carabobo (Grant number DIPISA-PG-2017-004).		24	0	0	0	2	SPRINGER INTERNATIONAL PUBLISHING AG	CHAM	GEWERBESTRASSE 11, CHAM, CH-6330, SWITZERLAND	1230-2821	1896-1851		ACTA PARASITOLOGICA	ACTA PARASITOL	SEP					1048	1054		10.1007/s11686-021-00341-3		FEB 2021	7
65	Does not meet criteria	Kuklin, VV; Kuklina, MM	AGE DYNAMICS OF THE HELMINTH FAUNA OF THE HERRING GULL (LARUS ARGENTATUS) IN THE KOLA BAY, BARENTS SEA	Zool. Zhurnal	2021	100	2	http://dx.doi.org/10.31857/S0044513421020239	Russian	Article	helminths; herring gull; Kola Bay; nutrition; life cycles	PARASITES; DIET; ECOLOGY; PONT	The influence of host age on the helminth fauna of the herring gull (Larus argentatus) captured in breeding colonies in the Kola Bay, Barents Sea was studied. Birds were grouped into flightless chicks, fledglings, and adults (June and September). 27 helminth species were recorded: 11 trematodes, 10 cestodes, five nematodes, and one acanthocephalan, with 15 worm species found in chicks, 22 species…	[Kuklin, V. V.; Kuklina, M. M.] Russian Acad Sci, Murmansk Marine Biol Inst, Murmansk 183010, Russia		Kuklin, VV (corresponding author), Russian Acad Sci, Murmansk Marine Biol Inst, Murmansk 183010, Russia.	Kuklin, V. V.; Kuklina, M. M.	VV_Kuklin@mail.ru							23	0	0	1	4	MAIK NAUKA-INTERPERIODICA PUBL	MOSCOW	GSP-1, MARONOVSKII PER 26, MOSCOW, 119049, RUSSIA	0044-5134			ZOOLOGICHESKY ZHURNAL	ZOOL ZH	FEB					123	133		10.31857/S0044513421020239			11
66	Does not meet criteria	Rabone, M; Wiethase, J; Clark, PF; Rollinson, D; Cumberlidge, N; Emery, AM	Endemicity of Paragonimus and paragonimiasis in Sub-Saharan Africa: A systematic review and mapping reveals stability of transmission in endemic foci for a multi-host parasite system	Plos Neglect. Trop. Dis.	2021	15	2	http://dx.doi.org/10.1371/journal.pntd.0009120	English	Article		2ND INTERMEDIATE HOST; PULMONARY PARAGONIMIASIS; LUNG FLUKE; UTEROBILATERALIS INFECTION; MICROCERCOUS CERCARIAE; SOUTHWEST CAMEROON; EASTERN NIGERIA; SCHOOL-CHILDREN; MILNE-EDWARDS; SNAILS CAUGHT	Author summary Paragonimiasis is a lung disease caused by food-borne zoonotic trematodes of Paragonimus spp., multi-host parasites whose complex life cycle includes primary (snail), secondary (freshwater crab), and mammalian definitive hosts. In Africa, paragonimiasis is a particularly neglected disease, where prevalence has likely been underestimated through under reporting and misdiagnosis as t…	[Rabone, Muriel; Clark, Paul F.; Rollinson, David; Emery, Aidan M.] Nat Hist Museum, Dept Life Sci, Cromwell Rd, London, England; [Rabone, Muriel; Rollinson, David; Emery, Aidan M.] Imperial Coll London, Fac Med, London Ctr Neglected Trop Dis Res, Sch Publ Hlth, Norfolk Pl, London, England; [Wiethase, Joris] Univ York, Dept Biol, Wentworth Way, York, N Yorkshire, England; [Cumberlidge, Neil] Nort…		Rabone, M (corresponding author), Nat Hist Museum, Dept Life Sci, Cromwell Rd, London, England.;Rabone, M (corresponding author), Imperial Coll London, Fac Med, London Ctr Neglected Trop Dis Res, Sch Publ Hlth, Norfolk Pl, London, England.	Rabone, Muriel; Wiethase, Joris; Clark, Paul F.; Rollinson, David; Cumberlidge, Neil; Emery, Aidan M.	m.rabone@nhm.ac.uk		Emery, Aidan/0000-0001-9028-8586; Rabone, Muriel/0000-0002-8351-2313; Rollinson, David/0000-0003-1999-1716; Wiethase, Joris/0000-0003-2008-1613; Cumberlidge, Neil/0000-0002-0568-6414					137	2	2	1	1	PUBLIC LIBRARY SCIENCE	SAN FRANCISCO	1160 BATTERY STREET, STE 100, SAN FRANCISCO, CA 94111 USA	1935-2735			PLOS NEGLECTED TROPICAL DISEASES	PLOS NEGLECT TROP D	FEB							e0009120	10.1371/journal.pntd.0009120			33
67	Does not meet criteria	Nguyen, PTX; Hoang, HV; Dinh, HTK; Dorny, P; Losson, B; Bui, DT; Lempereur, L	Insights on foodborne zoonotic trematodes in freshwater snails in North and Central Vietnam	Parasitol. Res.	2021	120	3	http://dx.doi.org/10.1007/s00436-020-07027-1	English	Article	Foodborne zoonotic trematode; Cercaria; Clonorchis sinensis; Intestinal fluke; Freshwater snails; Vietnam	NAM DINH PROVINCE; CLONORCHIS-SINENSIS; INTERMEDIATE HOSTS; FASCIOLA-GIGANTICA; OPISTHORCHIS-VIVERRINI; MOLECULAR CONFIRMATION; CERCARIAL EMERGENCE; INTESTINAL FLUKES; FISH; INFECTION	Foodborne zoonotic trematode (FZT) infections are common neglected tropical diseases in Southeast Asia. Their complicated life cycles involve freshwater snails as intermediate hosts. A cross-sectional study was conducted in Yen Bai and Thanh Hoa provinces in North and Central Vietnam, to investigate the diversity of cercariae of potential FZT and to construct the phylogenetic relationship of trem…	[Nguyen, Phuong Thi Xuan; Losson, Bertrand; Lempereur, Laetitia] ULiege, Ctr Fundamental & Appl Res Anim & Hlth FARAH, Lab Parasitol & Parasit Dis, Fac Vet Med, Blvd Colonster 20, B-4000 Liege, Belgium; [Nguyen, Phuong Thi Xuan; Van Hoang, Hien; Dinh, Huyen Thi Khanh; Bui, Dung Thi] Vietnam Acad Sci & Technol, Inst Ecol & Biol Resources, 18 Hoang Quoc Viet, Hanoi, Vietnam; [Dorny, Pierre] Inst Tr…		Bui, DT (corresponding author), Vietnam Acad Sci & Technol, Inst Ecol & Biol Resources, 18 Hoang Quoc Viet, Hanoi, Vietnam.;Bui, DT (corresponding author), Vietnam Acad Sci & Technol, Grad Univ Sci & Technol, 18 Hoang Quoc Viet, Hanoi, Vietnam.	Nguyen, Phuong Thi Xuan; Van Hoang, Hien; Dinh, Huyen Thi Khanh; Dorny, Pierre; Losson, Bertrand; Bui, Dung Thi; Lempereur, Laetitia	dung_parasitologist@yahoo.com			international project Foodborne Zoonotic Trematode infections and integrated control in Vietnam (FOODTINC); Academie de recherche et d'enseignement superieur (ARES-CCD), Belgium; national project for molecular work - Vietnam National Foundation for Science and Technology Development (NAFOSTED) [106.05-2017.26]	international project Foodborne Zoonotic Trematode infections and integrated control in Vietnam (FOODTINC); Academie de recherche et d'enseignement superieur (ARES-CCD), Belgium; national project for molecular work - Vietnam National Foundation for Science and Technology Development (NAFOSTED)	The study was mainly supported by the international project Foodborne Zoonotic Trematode infections and integrated control in Vietnam (FOODTINC) and the Academie de recherche et d'enseignement superieur (ARES-CCD), Belgium, and partly by the national project for molecular work under grant number 106.05-2017.26 funded by the Vietnam National Foundation for Science and Technology Development (NAFOS…		72	5	5	1	8	SPRINGER	NEW YORK	ONE NEW YORK PLAZA, SUITE 4600, NEW YORK, NY, UNITED STATES	0932-0113	1432-1955		PARASITOLOGY RESEARCH	PARASITOL RES	MAR					949	962		10.1007/s00436-020-07027-1		JAN 2021	14
68	Does not meet criteria	Klemme, I; Hyvarinen, P; Karvonen, A	Cold water reduces the severity of parasite-inflicted damage: support for wintertime recuperation in aquatic hosts	Oecologia	2021	195	1	http://dx.doi.org/10.1007/s00442-020-04818-2	English	Article	Temperature; Tolerance; Virulence; Salmonid; Trematode	CATARACT FORMATION; CLIMATE-CHANGE; EYE FLUKES; TRADE-OFFS; RESISTANCE; TOLERANCE; EVOLUTIONARY; INFECTIONS; FISH; TEMPERATURE	The reduction in host fitness caused by parasite infections (virulence) depends on infection intensity and the degree of damage caused per parasite. Environmental conditions can shape both virulence components, but in contrast to infection intensity, environmental impacts on per-parasite damage are poorly understood. Here, we studied the effect of ambient temperature on per-parasite damage, which…	[Klemme, Ines; Karvonen, Anssi] Univ Jyvaskyla, Dept Biol & Environm Sci, POB 35, Jyvaskyla 40014, Finland; [Hyvarinen, Pekka] Nat Resources Inst Finland Luke, Aquat Populat Dynam, Manamansalontie 90, Paltamo 88300, Finland		Klemme, I (corresponding author), Univ Jyvaskyla, Dept Biol & Environm Sci, POB 35, Jyvaskyla 40014, Finland.	Klemme, Ines; Hyvarinen, Pekka; Karvonen, Anssi	ines.klemme@jyu.fi		Klemme, Ines/0000-0001-9757-7356; Karvonen, Anssi/0000-0002-2731-3344	Academy of Finland [263864, 292736, 310632]	Academy of Finland(Academy of Finland)	This work was funded by the Academy of Finland (Grants 263864, 292736 and 310632 to A.K.).		38	1	1	4	12	SPRINGER	NEW YORK	ONE NEW YORK PLAZA, SUITE 4600, NEW YORK, NY, UNITED STATES	0029-8549	1432-1939		OECOLOGIA	OECOLOGIA	JAN					155	161		10.1007/s00442-020-04818-2		JAN 2021	7
69	Does not meet criteria	Al-Salem, AAM; Baghdadi, HB; Mahmoud, MA; Ibrahim, M; Bayoumy, EM	Morphomolecular and pathological study of Scaphanocephalus sp. in new host Siganus argenteus in the Arabian Gulf	Dis. Aquat. Org.	2021	144		http://dx.doi.org/10.3354/dao03586	English	Article	Siganus argenteus; Scaphanocephalus; Pathology; Jubail; Saudi Arabia	PARASITES; FISHES; TREMATODE; OSPREY; INFECTION; POLLUTION; HELMINTHS; EXPANSUS	In this study, Scaphanocephalus parasite (Platyhelminthes: Heterophyidae) metacercariae were found in Siganus argenteus (forktail rabbitfish or streamlined spinefoot) in the Arabian Gulf of Jubail province, Saudi Arabia. The findings may constitute new host and locality records for this parasite. Based on the number of black spots containing parasite cysts per fish, our study indicated that Sigan…	[Al-Salem, Afaf Abdullah Mubark; Baghdadi, Hanadi B.] Imam Abdulrahman Bin Faisal Univ, Coll Sci, Biol Dept, POB 1982, Dammam 31441, Saudi Arabia; [Al-Salem, Afaf Abdullah Mubark; Baghdadi, Hanadi B.] Imam Abdulrahman Bin Faisal Univ, Basic & Appl Sci Res Ctr, POB 1982, Dammam 31441, Saudi Arabia; [Mahmoud, Mahmoud A.] Cairo Univ, Fac Vet Med, Dept Pathol, Giza 12211, Egypt; [Ibrahim, Mustafa] Mi…		Mahmoud, MA (corresponding author), Cairo Univ, Fac Vet Med, Dept Pathol, Giza 12211, Egypt.	Al-Salem, Afaf Abdullah Mubark; Baghdadi, Hanadi B.; Mahmoud, Mahmoud A.; Ibrahim, Mustafa; Bayoumy, Elsayed M.	mahmoudaly@cu.edu.eg	Bayoumy, Elsayed Mahmoud/A-4019-2015	Bayoumy, Elsayed Mahmoud/0000-0002-3106-6745					39	1	1	0	2	INTER-RESEARCH	OLDENDORF LUHE	NORDBUNTE 23, D-21385 OLDENDORF LUHE, GERMANY	0177-5103	1616-1580		DISEASES OF AQUATIC ORGANISMS	DIS AQUAT ORGAN						221	230		10.3354/dao03586			10
70	Used-MONTHS	Arakawa, J; Suzuki, K; Ishii, R	Seasonality of Clinostomum complanatum Cercariae in the Snail Host Radix auricularia japonica and Drug Treatment of the Parasite in Goldfish Carassius auratus	Fish Pathol.	2021	55	4		English	Article	Seasonality; praziquantel; trichlorfon; deworming; Clinostomum; goldfish	TREMATODA; INFECTION; TOTTORI; FISH	Clear peaks of trematode Clinostomum complanatum cercariae detection rate in snails Radix auricularia japonica were observed around July in a goldfish Carassius auratus farm in Aichi Prefecture. Effects of Trichlorfon and praziquantel were examined against C. complanatum in artificially infected goldfish. Both were effective in the early phase of infection in goldfish cohabitating with infected s…	[Arakawa, Jumpei] Aichi Fisheries Res Inst, Gamagori, Aichi 4430021, Japan; [Suzuki, Kohta] Aichi Fisheries Res Inst, Yatomi Stn, Yatomi, Aichi 4980017, Japan; [Ishii, Ryo] Niigata Prefectural Inland Water Fisheries Expt S, Nagaoka, Niigata 9401137, Japan		Arakawa, J (corresponding author), Aichi Fisheries Res Inst, Gamagori, Aichi 4430021, Japan.	Arakawa, Jumpei; Suzuki, Kohta; Ishii, Ryo	jiyunpei_arakawa@pref.aichi.lg.jp							12	0	0	0	0	JAPAN SOC FISH PATHOL DEPT FISHERIES-FAC AGR	TOKYO	ACADEMY CENTER 358-5, YAMABUKI-CHO, SHINJUKU-KU, TOKYO, 162-0801, JAPAN	0388-788X			FISH PATHOLOGY	FISH PATHOL	JAN					162	165					4
71	Does not meet criteria	Matsche, MA; Blazer, VS; Pulster, EL; Mazik, PM	Biological and anthropogenic influences on macrophage aggregates in white perch Morone americana from Chesapeake Bay, USA	Dis. Aquat. Org.	2021	143		http://dx.doi.org/10.3354/dao03555	English	Article	Environmental monitoring; Stereology; Melano-macrophage centers; Liver; Spleen; Lipofuscin; Hemosiderin; Teleost	SPLENIC MELANOMACROPHAGE CENTERS; GUPPY POECILIA-RETICULATA; CARP CYPRINUS-CARPIO; NEOTROPICAL FISH; YELLOW PERCH; PLATICHTHYS-FLESUS; HEAD KIDNEY; COMMON CARP; LIVER; BIOMARKERS	The response of macrophage aggregates in fish to a variety of environmental stressors has been useful as a biomarker of exposure to habitat degradation. Total volume of macrophage aggregates (MAV) was estimated in the liver and spleen of white perch Morone americana from Chesapeake Bay using stereological approaches. Hepatic and splenic MAV were compared between fish populations from the rural Ch…	[Matsche, Mark A.] Maryland Dept Nat Resources, Cooperat Oxford Lab, 904 South Morris St, Oxford, MD 21654 USA; [Blazer, Vicki S.] US Geol Survey, Leetown Sci Ctr, Natl Fish Hlth Res Lab, 11649 Leetown Rd, Kearneysville, WV 25430 USA; [Pulster, Erin L.] Univ S Florida, Coll Marine Sci, St Petersburg, FL 33701 USA; [Mazik, Patricia M.] West Virginia Univ, West Virginia Cooperat Fish & Wildlife Res…		Matsche, MA (corresponding author), Maryland Dept Nat Resources, Cooperat Oxford Lab, 904 South Morris St, Oxford, MD 21654 USA.	Matsche, Mark A.; Blazer, Vicki S.; Pulster, Erin L.; Mazik, Patricia M.	mark.matsche@maryland.gov			Maryland Department of Natural Resources; US Geological Survey's Environmental Health (Contaminants Biology) program	Maryland Department of Natural Resources; US Geological Survey's Environmental Health (Contaminants Biology) program	This work was partially funded by the Maryland Department of Natural Resources and the US Geological Survey's Environmental Health (Contaminants Biology) program. We thank Stuart Lehman and Carol McCollough for histological services. The staff of the US Fish and Wildlife Service Chesapeake Bay Field Office assisted in fish collections. Any use of trade, firm, or product names is for descriptive p…		114	0	0	2	2	INTER-RESEARCH	OLDENDORF LUHE	NORDBUNTE 23, D-21385 OLDENDORF LUHE, GERMANY	0177-5103	1616-1580		DISEASES OF AQUATIC ORGANISMS	DIS AQUAT ORGAN						79	100		10.3354/dao03555			22
72	Does not meet criteria	Brian, JI; Aldridge, DC	A rapid, non-destructive method for sampling castrating parasites in endangered bivalve molluscs	Aquat. Conserv.-Mar. Freshw. Ecosyst.	2021	31	3	http://dx.doi.org/10.1002/aqc.3505	English	Article	conservation evaluation; invertebrates; littoral; monitoring; ocean; river	ANODONTA-PISCINALIS BIVALVIA; RHIPIDOCOTYLE-FENNICA; BIOCHEMICAL PARAMETERS; ECOSYSTEM ENGINEERS; CERASTODERMA-EDULE; SEASONAL-VARIATION; WATER; HOST; INFECTION; BUCEPHALIDAE	Bivalves are important ecosystem engineers, and there is emerging evidence that many species are afflicted with castrating parasites. Understanding the prevalence of these largely overlooked parasites is crucial in understanding the fundamental biology of bivalves, informing conservation efforts, and providing a wider understanding of host-parasite dynamics. Current techniques to assess the prese…	[Brian, Joshua, I; Aldridge, David C.] Univ Cambridge, Dept Zool, Aquat Ecol Grp, Cambridge, England		Brian, JI (corresponding author), Univ Cambridge, Dept Zool, Pembroke St, Cambridge CB2 3EJ, England.	Brian, Joshua, I; Aldridge, David C.	jib33@cam.ac.uk		Brian, Joshua/0000-0001-9338-4151	Woolf Fisher Scholarship	Woolf Fisher Scholarship	Woolf Fisher Scholarship		48	2	2	1	7	WILEY	HOBOKEN	111 RIVER ST, HOBOKEN 07030-5774, NJ USA	1052-7613	1099-0755		AQUATIC CONSERVATION-MARINE AND FRESHWATER ECOSYSTEMS	AQUAT CONSERV	MAR					729	735		10.1002/aqc.3505		DEC 2020	7
73	Does not meet criteria	Moore, CS; Gittman, RK; Puckett, BJ; Wellman, EH; Blakeslee, AMH	If you build it, they will come: Restoration positively influences free-living and parasite diversity in a restored tidal marsh	Food Webs	2020	25		http://dx.doi.org/10.1016/j.fooweb.2020.e00167	English	Article	Oyster reefs; Ecological restoration; Trophic complexity; Environmental monitoring; Marine ecology; Community ecology	INTERTIDAL OYSTER REEFS; CRABS PANOPEUS-HERBSTII; ECOSYSTEM SERVICES; FOOD-WEB; TREMATODE PARASITES; LARVAL TREMATODES; EURYPANOPEUS-DEPRESSUS; CRASSOSTREA-VIRGINICA; SPATIAL HETEROGENEITY; ILYANASSA-OBSOLETA	Ecological monitoring studies have shown that surrogate species can provide good predictive power for the community diversity of other taxa. In our study, we sampled for resident and transient fauna in several newly created oyster reefs. We also sampled for common multi-host parasites in these organisms, as parasite abundance can act as a surrogate for trophic complexity in structured habitat. Th…	[Moore, C. S.; Gittman, R. K.; Wellman, E. H.; Blakeslee, A. M. H.] East Carolina Univ, Biol Dept, 501 E 10th St, Greenville, NC 27858 USA; [Gittman, R. K.] East Carolina Univ, Coastal Studies Inst, 850 NC 345, Wanchese, NC 27891 USA; [Puckett, B. J.] North Carolina Coastal Reserve, Beaufort, NC 28516 USA; [Puckett, B. J.] Natl Estuarine Res Reserve, Beaufort, NC 28516 USA		Moore, CS (corresponding author), East Carolina Univ, Biol Dept, 501 E 10th St, Greenville, NC 27858 USA.	Moore, C. S.; Gittman, R. K.; Puckett, B. J.; Wellman, E. H.; Blakeslee, A. M. H.	moorech16@students.ecu.edu		Moore, Christopher/0000-0003-0583-6176; Puckett, Brandon/0000-0001-9615-6242	North Carolina Sea Grant; North Carolina Coastal Reserve [NA14OAR4170073]; East Carolina University (ECU); ECU's Natural Resources and the Environment Research Cluster; North Carolina Department of Environmental Quality [NA15NOS4190091]; Southeastern Aquatic Resources Partnership [A19-0052-001]; National Science Foundation Graduate Research Fellowship [213673-720101]	North Carolina Sea Grant; North Carolina Coastal Reserve; East Carolina University (ECU); ECU's Natural Resources and the Environment Research Cluster; North Carolina Department of Environmental Quality; Southeastern Aquatic Resources Partnership; National Science Foundation Graduate Research Fellowship(National Science Foundation (NSF))	Funding for this work was provided to Christopher Moore, in the lab of April Blakeslee, by a fellowship from North Carolina Sea Grant and the North Carolina Coastal Reserve (project #NA14OAR4170073); support and equipment additionally came from East Carolina University (ECU) to April Blakeslee; a grant to Rachel Gittman and April Blakeslee from ECU's Natural Resources and the Environment Research…		164	5	5	3	9	ELSEVIER	AMSTERDAM	RADARWEG 29, 1043 NX AMSTERDAM, NETHERLANDS	2352-2496			FOOD WEBS	FOOD WEBS	DEC							e00167	10.1016/j.fooweb.2020.e00167			14
74	Does not meet criteria	Ozolina, Z; Mateusa, M; Suksta, L; Liepina, L; Deksne, G	The wild boar (Sus scrofa, Linnaeus, 1758) as an important reservoir host for Alaria alata in the Baltic region and potential risk of infection in humans	Vet. Parasitol. Reg, Stud. Rep.	2020	22		http://dx.doi.org/10.1016/j.vprsr.2020.100485	English	Article	Mesocercariae; Alariosis; Wild boar; Transmission; Latvia	MARCIANAE TREMATODA; MESOCERCARIAE; TRANSMISSION; SURVIVAL; GERMAN; FRANCE	Alaria alata trematode is widely distributed throughout Europe and has a complex life cycle in which wild boar serve as a reservoir host. The primary aims of the present study are to establish the occurrence of A. alata mesocercariae in naturally infected wild boar in Latvia and to assess the risk for humans to acquire A. alata infection via consumption of wild boar meat. By summarizing long-term…	[Ozolina, Zanda; Mateusa, Maira; Suksta, Lelde; Liepina, Linda; Deksne, Gunita] Inst Food Safety Anim Hlth & Environm BIOR, Lejupes Str 3, LV-1076 Riga, Latvia; [Mateusa, Maira] Latvia Univ Life Sci & Technol, Fac Vet Med, K Helmana Str 8, LV-3004 Jelgava, Latvia; [Deksne, Gunita] Univ Latvia, Fac Biol, Jelgavas Str 1, LV-1004 Riga, Latvia		Ozolina, Z (corresponding author), Inst Food Safety Anim Hlth & Environm BIOR, Lejupes Str 3, LV-1076 Riga, Latvia.	Ozolina, Zanda; Mateusa, Maira; Suksta, Lelde; Liepina, Linda; Deksne, Gunita	zanda.ozolina@bior.lv		Ozolina, Zanda/0000-0002-5283-5187; Mateusa, Maira/0000-0002-7731-7263					43	5	5	0	3	ELSEVIER	AMSTERDAM	RADARWEG 29, 1043 NX AMSTERDAM, NETHERLANDS	2405-9390			VETERINARY PARASITOLOGY- REGIONAL STUDIES AND REPORTS	VET PARASITOL REG ST	DEC							100485	10.1016/j.vprsr.2020.100485			5
75	Does not meet criteria	Sun, P; Wronski, T; Apio, A; Edwards, L	A holistic model to assess risk factors of fasciolosis in Ankole cattle	Vet. Parasitol. Reg, Stud. Rep.	2020	22		http://dx.doi.org/10.1016/j.vprsr.2020.100488	English	Article	Fasciola; Geographic Information System; Remote sensing; Risk model; Cattle husbandry; Environmental factors; Rwanda	GEOGRAPHIC INFORMATION-SYSTEM; HEPATICA INFECTION; MAPPING RISK; EPIDEMIOLOGY; TRANSMISSION; ABATTOIR; VECTORS; DISEASE; IMPACT	In recent decades, remote sensing (RS) technology and geographical information systems (GIS) were increasingly used as tools for epidemiological studies and the control of zoonotic diseases. Fasciolosis, a zoonotic disease caused by a trematode parasite (Fasciola spp.), is a good candidate for the application of RS and GIS in epidemiology because it is strongly influenced by the environment, i.e.…	[Sun, Ping] Univ Sustainable Dev Eberswalde, Fac Forest & Environm, Schicklerstr 5, D-16225 Eberswalde, Germany; [Sun, Ping; Wronski, Torsten; Edwards, Laura] Liverpool John Moores Univ, Fac Sci, Sch Biol & Environm Sci, Byrom St, Liverpool L3 3AF, Merseyside, England; [Sun, Ping; Wronski, Torsten; Apio, Ann] Univ Rwanda, Dept Wildlife & Aquat Resources Management, Coll Vet Med & Agr, POB 57, Nya…		Sun, P (corresponding author), Univ Sustainable Dev Eberswalde, Fac Forest & Environm, Schicklerstr 5, D-16225 Eberswalde, Germany.	Sun, Ping; Wronski, Torsten; Apio, Ann; Edwards, Laura	ping.sun@hnee.de	guillermo, andres/AAW-4702-2021	Sun, Ping/0000-0002-0922-6212; Wronski, Torsten/0000-0002-0853-6008	EU-Erasmus+ Programme/Erasmus Traineeship [GfNA-||0.8, KA103]; DFG-TWAS grant [DFG-TWAS KL 2378/3-1, PL 470/4-1]	EU-Erasmus+ Programme/Erasmus Traineeship; DFG-TWAS grant	We are particularly grateful to Dr. James Gashumba, UR Coordinator of Nyagatare Campus, for the support rendered to our project, specifically the use of the veterinary laboratory at Nyagatare Campus. Financial support was received from the EU-Erasmus+ Programme/Erasmus Traineeship (GfNA-||0.8 - Grant agreement - Studies and traineeships -KA103, 2018) and a DFG-TWAS grant (DFG-TWAS KL 2378/3-1; PL…		49	2	2	1	5	ELSEVIER	AMSTERDAM	RADARWEG 29, 1043 NX AMSTERDAM, NETHERLANDS	2405-9390			VETERINARY PARASITOLOGY- REGIONAL STUDIES AND REPORTS	VET PARASITOL REG ST	DEC							100488	10.1016/j.vprsr.2020.100488			6
76	Does not meet criteria	Lebedeva, DI; Yakovleva, GA; Artem'ev, AV	Parasites of Common (Sterna hirundo) and Arctic (Sterna paradisaea) Terns (Charadriiformes, Laridae) in Karelia	Biol. Bull	2020	47	7	http://dx.doi.org/10.1134/S1062359020070092	English	Article	terns; Sterna hirundo; Sterna paradisaea; parasites; Lake Ladoga	LIFE-CYCLE; PENTASTOMID PARASITE; GULLS; L.	The fauna of parasites of Common (Sterna hirundo) and Arctic (Sterna paradisaea) terns obtained during the spring hunting period of 2013-2015 on the coast of Lake Ladoga has been studied. We found 15 species of parasites of various systematic groups: Cestoda (six species), Trematoda (four species), Nematoda (two species), Acanthocephala (two species), and Crustacea (one species). In the Common te…	[Lebedeva, D., I; Yakovleva, G. A.; Artem'ev, A., V] Russian Acad Sci, Karelian Res Ctr, Inst Biol, Petrozavodsk 185910, Russia		Lebedeva, DI (corresponding author), Russian Acad Sci, Karelian Res Ctr, Inst Biol, Petrozavodsk 185910, Russia.	Lebedeva, D., I; Yakovleva, G. A.; Artem'ev, A., V	daryal78@gmail.com	Artemyev, Alexandr V/R-3756-2018		state order of the Karelian Research Center, Russian Academy of Sciences [02182019-0075, 0218-2019-0080]	state order of the Karelian Research Center, Russian Academy of Sciences	Research was financed by the state order of the Karelian Research Center, Russian Academy of Sciences (nos. 02182019-0075 and 0218-2019-0080).		52	2	2	0	8	PLEIADES PUBLISHING INC	NEW YORK	PLEIADES HOUSE, 7 W 54 ST, NEW YORK, NY, UNITED STATES	1062-3590	1608-3059		BIOLOGY BULLETIN	BIOL BULL+	DEC					747	752		10.1134/S1062359020070092			6
77	Does not meet criteria	Fu, YW; Luo, JJ; Zhang, QZ	Ecological study of Carassotrema schistorchis in wild silver carp, Hypophthalmichthys molitrix	Int. J. Parasitol.-Parasit. Wildl.	2020	13		http://dx.doi.org/10.1016/j.ijppaw.2020.08.005	English	Article	Carassotrema schistorchis; Digenea; Wild silver carp; Distribution	WATER-QUALITY	Carassotrema schistorchis is a digenea parasite whose juvenile and adult stages parasitize the intestinal tract of definitive host fish. There is no available ecological information about this parasitic infection in wild host fish. The present work aimed to investigate the infection rate and distribution of C. schistorchis in wild silver carp, Hypophthalmichthys molitrbc, and to assess the influe…	[Fu, Yao-Wu; Luo, Jia-Ju; Zhang, Qi-Zhong] Jinan Univ, Engn Res Ctr Trop & Subtrop Aquat Ecol Engn, Inst Hydrobiol,Minist Educ, Key Lab Aquat Eutrophicat & Red Tide Prevent Guan, West 601 Huangpu Ave, Guangzhou 510632, Peoples R China		Zhang, QZ (corresponding author), Jinan Univ, Engn Res Ctr Trop & Subtrop Aquat Ecol Engn, Inst Hydrobiol,Minist Educ, Key Lab Aquat Eutrophicat & Red Tide Prevent Guan, West 601 Huangpu Ave, Guangzhou 510632, Peoples R China.	Fu, Yao-Wu; Luo, Jia-Ju; Zhang, Qi-Zhong	zhangqzdr@126.com			key-area research and development program of Guangdong province [2019B020217001]; techniques of controlling fish diseases and maintaining aquatic ecology in Dongsheng water-supply reservoir [40116086002]	key-area research and development program of Guangdong province; techniques of controlling fish diseases and maintaining aquatic ecology in Dongsheng water-supply reservoir	This study was financially supported by key-area research and development program of Guangdong province (2019B020217001), as well as the techniques of controlling fish diseases and maintaining aquatic ecology in Dongsheng water-supply reservoir (40116086002).		18	1	1	3	7	ELSEVIER	AMSTERDAM	RADARWEG 29, 1043 NX AMSTERDAM, NETHERLANDS	2213-2244			INTERNATIONAL JOURNAL FOR PARASITOLOGY-PARASITES AND WILDLIFE	INT J PARASITOL-PAR	DEC					114	118		10.1016/j.ijppaw.2020.08.005			5
78	Does not meet criteria	Vyhlidalova, T; Soldanova, M	Species-specific patterns in cercarial emergence of Diplostomum spp. from snails Radix lagotis	Int. J. Parasit.	2020	50	14	http://dx.doi.org/10.1016/j.ijpara.2020.07.009	English	Article	Trematoda; Cercariae; Emergence; Transmission; Diplostomum; Radix lagotis; Freshwater	EYE FLUKE; TREMATODE CERCARIAE; INTERMEDIATE HOSTS; PSEUDOSPATHACEUM NIEWIADOMSKA; ECHINOPARYPHIUM-RECURVATUM; TRICHOBILHARZIA-OCELLATA; PARASITE TRANSMISSION; DIGENEA DIPLOSTOMIDAE; SPATHACEUM CERCARIAE; LYMNAEA-STAGNALIS	The cercarial emergence patterns of three species of Diplostomum (Diplostomum 'mergi', Diplostomum spathaceum and Diplostomum parviventosum) parasitizing freshwater first intermediate host Radix lagotis sampled in Most Lake, Czech Republic, were studied under various experimental conditions, i.e. field, laboratory and incubator, and seasons, i.e. spring, summer and autumn. We discovered unexpecte…	[Vyhlidalova, Tereza] Univ South Bohemia Ceske Budejovice, Fac Sci, Branisovska 31, Ceske Budejovice 37005, Czech Republic; [Soldanova, Miroslava] Czech Acad Sci, Biol Ctr, Inst Parasitol, Branisovska 31, Ceske Budejovice 37005, Czech Republic		Soldanova, M (corresponding author), Czech Acad Sci, Biol Ctr, Inst Parasitol, Branisovska 31, Ceske Budejovice 37005, Czech Republic.	Vyhlidalova, Tereza; Soldanova, Miroslava	soldanova@paru.cas.cz	Soldanova, Miroslava/G-7215-2014	Soldanova, Miroslava/0000-0002-5277-3799	Czech Science Foundation, Czech Republic [17-20936Y]	Czech Science Foundation, Czech Republic(Grant Agency of the Czech RepublicCzech Republic Government)	We thank three anonymous reviewers for their helpful suggestions which have improved this manuscript. We thank M. Borovkova (Institute of Parasitology, Biology Centre CAS, Czech Republic) for assistance with field sampling and experiments. We also thank Camila S. Pantoja (Institute of Parasitology, Biology Centre CAS, Czech Republic) for her assistance in molecular analysis of snail samples. Dr. …		93	3	3	0	8	ELSEVIER SCI LTD	OXFORD	THE BOULEVARD, LANGFORD LANE, KIDLINGTON, OXFORD OX5 1GB, OXON, ENGLAND	0020-7519	1879-0135		INTERNATIONAL JOURNAL FOR PARASITOLOGY	INT J PARASITOL	DEC					1177	1188		10.1016/j.ijpara.2020.07.009			12
79	Does not meet criteria	Selbach, C; Poulin, R	Some like it hotter: trematode transmission under changing temperature conditions	Oecologia	2020	194	4	http://dx.doi.org/10.1007/s00442-020-04800-y	English	Article	Parasite; Diseases ecology; Global climate change; Aquatic ecosystems	CLIMATE-CHANGE; PARASITE TRANSMISSION; INFECTIOUS-DISEASES; NEW-ZEALAND; CERCARIAE; HOST; DIGENEA; SURVIVAL; EMERGENCE; EVOLUTION	Climate change-related increases in temperature will influence the interactions between organisms, including the infection dynamics of parasites in ecosystems. The distribution and transmission of parasites are expected to increase with warmer temperature, but to what extent this will affect closely related parasite taxa living in sympatry is currently impossible to predict, due to our extremely …	[Selbach, Christian; Poulin, Robert] Univ Otago, Dept Zool, Dunedin, New Zealand; [Selbach, Christian] Aarhus Univ, Dept Biol, Aquat Biol, Aarhus, Denmark		Selbach, C (corresponding author), Univ Otago, Dept Zool, Dunedin, New Zealand.;Selbach, C (corresponding author), Aarhus Univ, Dept Biol, Aquat Biol, Aarhus, Denmark.	Selbach, Christian; Poulin, Robert	christian.selbach@bios.au.dk	Poulin, Robert/C-3117-2008	Poulin, Robert/0000-0003-1390-1206; Selbach, Christian/0000-0002-7777-6515	European Union's Horizon 2020 research and innovation programme under the Marie Sklodowska-Curie [839635 TPOINT]; German Research Foundation (DFG) [SE 2728/1-1]	European Union's Horizon 2020 research and innovation programme under the Marie Sklodowska-Curie; German Research Foundation (DFG)(German Research Foundation (DFG))	CS has received funding from the European Union's Horizon 2020 research and innovation programme under the Marie Sklodowska-Curie Grant agreement No. 839635 TPOINT, and from the German Research Foundation (DFG, SE 2728/1-1).		78	4	4	2	26	SPRINGER	NEW YORK	ONE NEW YORK PLAZA, SUITE 4600, NEW YORK, NY, UNITED STATES	0029-8549	1432-1939		OECOLOGIA	OECOLOGIA	DEC					745	755		10.1007/s00442-020-04800-y		NOV 2020	11
80	Does not meet criteria	Nabi, S; Tanveer, S; Ganie, SA; Sofi, TA	Prevalence and incidence of helminth infection in some freshwater fishes of Sukhnag stream in Kashmir	Indian J. Exp. Biol.	2020	58	11		English	Article	Adenoscolex oreini; Bothriocephalus acheilognathi Cyprinus carpio communis; Diplozoon kashmirensis; Pomphorhynchus kashmirensis; Scale carp; Schizothorax plagiostomus; Snow trout	SEASONAL-VARIATION; MEDITERRANEAN SEA; PARASITES; RIVER	Helminth infection, with high mortality rate, causes significant damage to fish industry worldwide In Kashmir, about 31 species of helminths are known to affect local fish population. In this study, we investigated seasonal variation of helminth parasites in snow trout (Schizothorax plagiostomus Hecke1,1838) and scale carp (Cyprinus carpio communis Linnaeus, 1758) collected from Sukhnag stream fo…	[Nabi, Shafaquat; Tanveer, Syed; Sofi, Tanveer Ahmad] Univ Kashmir, Dept Zool, Srinagar 190006, Jammu & Kashmir, India; [Ganie, Showkat Ahmad] Univ Kashmir, Dept Clin Biochem, Srinagar 190006, Jammu & Kashmir, India		Nabi, S; Tanveer, S (corresponding author), Univ Kashmir, Dept Zool, Srinagar 190006, Jammu & Kashmir, India.	Nabi, Shafaquat; Tanveer, Syed; Ganie, Showkat Ahmad; Sofi, Tanveer Ahmad	shafaquat111@gmail.com; syedtnvr@gmail.com							26	0	0	0	1	NATL INST SCIENCE COMMUNICATION-NISCAIR	NEW DELHI	DR K S KRISHNAN MARG, PUSA CAMPUS, NEW DELHI 110 012, INDIA	0019-5189	0975-1009		INDIAN JOURNAL OF EXPERIMENTAL BIOLOGY	INDIAN J EXP BIOL	NOV					788	793					6
81	Used-SEASONS	Grunberg, RL	Spatial and seasonal variation in host community structure is weakly concordant with patterns of parasite composition	Freshw. Biol.	2021	66	2	http://dx.doi.org/10.1111/fwb.13639	English	Article	biological indicators; disease ecology; diversity; fish; helminths	FISH SPECIES TRAITS; MACROINVERTEBRATE ASSEMBLAGES; FOOD WEBS; DIVERSITY; STREAMS; INDICATORS; BIODIVERSITY; TREMATODES; SCALE; EXTRAPOLATION	Parasites are known to respond strongly to changes in host diversity and may ultimately reflect changes in ecosystems. However, it remains unclear whether strong relationships between host and parasite richness also reflect those at the level of community composition. A complementary approach is to test for concordance between host and parasite composition to evaluate whether shifts in parasite c…	[Grunberg, Rita L.] Rutgers State Univ, Dept Ecol Evolut & Nat Resources, New Brunswick, NJ USA		Grunberg, RL (corresponding author), Univ N Carolina, Dept Biol, Chapel Hill, NC 27515 USA.	Grunberg, Rita L.	grunberg@email.unc.edu	Grunberg, Rita/T-7804-2019	Grunberg, Rita/0000-0001-9926-4978	NSF Graduate Research Fellowship [DGE-1433187]	NSF Graduate Research Fellowship(National Science Foundation (NSF))	NSF Graduate Research Fellowship, Grant/Award Number: DGE-1433187		60	2	2	4	9	WILEY	HOBOKEN	111 RIVER ST, HOBOKEN 07030-5774, NJ USA	0046-5070	1365-2427		FRESHWATER BIOLOGY	FRESHWATER BIOL	FEB					303	316		10.1111/fwb.13639		OCT 2020	14
82	Does not meet criteria	Bilska-Zajac, E; Marucci, G; Pirog-Komorowska, A; Cichocka, M; Rozycki, M; Karamon, J; Sroka, J; Belcik, A; Mizak, I; Cencek, T	Occurrence of Alaria alata in wild boars (Sus scrofa) in Poland and detection of genetic variability between isolates	Parasitol. Res.	2021	120	1	http://dx.doi.org/10.1007/s00436-020-06914-x	English	Article	Alaria alata; DMS; AMT; Wild boars; Poland	RED FOXES; MESOCERCARIAE; PARASITE; INFECTIONS; PREVALENCE; LINNAEUS; GOEZE; FAUNA	Alaria alata is a trematode included among several emerging zoonotic parasites. The mesocercarial larval stage of A. alata named Distomum musculorum suis (DMS) may potentially be infective for humans. In the past, DMS was often observed in wild boar meat during the official Trichinella inspection by artificial digestion before a more specific and effective detection method, the A. alata mesocerca…	[Bilska-Zajac, Ewa; Roezeycki, Miroslaw; Karamon, Jacek; Sroka, Jacek; Belcik, Aneta; Mizak, Iwona; Cencek, Tomasz] Natl Vet Res Inst Pulawy, Al Partyzantow 57, Pulawy, Poland; [Marucci, Gianluca] Ist Super Sanita, Viale Regina Elena 299, Rome, Italy; [Pirog-Komorowska, Anna; Cichocka, Malgorzata] Vet Hyg Lab, Ul Brodowicza 13a, Krakow, Poland		Bilska-Zajac, E (corresponding author), Natl Vet Res Inst Pulawy, Al Partyzantow 57, Pulawy, Poland.	Bilska-Zajac, Ewa; Marucci, Gianluca; Pirog-Komorowska, Anna; Cichocka, Malgorzata; Roezeycki, Miroslaw; Karamon, Jacek; Sroka, Jacek; Belcik, Aneta; Mizak, Iwona; Cencek, Tomasz	ewa.bilska@piwet.pulawy.pl	Bilska-Zając, Ewa/ABF-7081-2021; MARUCCI, GIANLUCA/O-2289-2015; Karamon, Jacek/H-1824-2011; Rozycki, Miroslaw/AAA-7535-2022; Cencek, Tomasz/ACT-5897-2022	MARUCCI, GIANLUCA/0000-0003-1857-7062; Karamon, Jacek/0000-0002-5830-167X; Rozycki, Miroslaw/0000-0002-8125-973X; Cencek, Tomasz/0000-0003-3649-7867; Bilska-Zajac, Ewa/0000-0002-5952-7531	National Veterinary Research Institute	National Veterinary Research Institute	Open access funding provided by National Veterinary Research Institute.		28	7	7	1	5	SPRINGER	NEW YORK	ONE NEW YORK PLAZA, SUITE 4600, NEW YORK, NY, UNITED STATES	0932-0113	1432-1955		PARASITOLOGY RESEARCH	PARASITOL RES	JAN					83	91		10.1007/s00436-020-06914-x		OCT 2020	9
83	Does not meet criteria	Correia, S; Picado, A; de Montaudouin, X; Freitas, R; Rocha, RJM; Dias, JM; Magalhaes, L	Parasite Assemblages in a Bivalve Host Associated with Changes in Hydrodynamics	Estuaries Coasts	2021	44	4	http://dx.doi.org/10.1007/s12237-020-00848-4	English	Article	Cockles; Trematode parasites; Tidal position; Abiotic drivers; Cerastoderma edule	COCKLE CERASTODERMA-EDULE; FRESH-WATER INFLOW; SPATIAL HETEROGENEITY; BENTHIC MACROFAUNA; METAZOAN PARASITES; CONTINENTAL-SHELF; TIDAL CHANNEL; AVEIRO LAGOON; BARENTS SEA; TREMATODE	Studies on marine community structure and their modulation by horizontal and vertical abiotic gradients have focused on free-living species, neglecting parasites despite their important role in ecosystems. Field observations, a laboratory flume experiment and modelling were used to examine parasite infection patterns related to host tidal and spatial position along a Portuguese coastal lagoon (Ri…	[Correia, Simao; Freitas, Rosa; Rocha, Rui J. M.; Magalhaes, Luisa] Univ Aveiro, Dept Biol, Campus Univ Santiago, P-3810193 Aveiro, Portugal; [Correia, Simao; Picado, Ana; Freitas, Rosa; Rocha, Rui J. M.; Dias, Joao M.; Magalhaes, Luisa] Univ Aveiro, CESAM, Campus Univ Santiago, P-3810193 Aveiro, Portugal; [Picado, Ana; Dias, Joao M.] Univ Aveiro, Dept Fis, P-3810193 Aveiro, Portugal; [de Montaud…		Magalhaes, L (corresponding author), Univ Aveiro, Dept Biol, Campus Univ Santiago, P-3810193 Aveiro, Portugal.;Magalhaes, L (corresponding author), Univ Aveiro, CESAM, Campus Univ Santiago, P-3810193 Aveiro, Portugal.	Correia, Simao; Picado, Ana; de Montaudouin, Xavier; Freitas, Rosa; Rocha, Rui J. M.; Dias, Joao M.; Magalhaes, Luisa	luisa.magalhaes@ua.pt	Magalhães, Luísa/K-3876-2014; Picado, Ana/D-8783-2015; Rocha, Rui/F-5201-2011; Freitas, Rosa/A-7539-2012	Magalhães, Luísa/0000-0002-9862-9653; Picado, Ana/0000-0002-8685-5194; Rocha, Rui/0000-0002-4385-6074; Correia, Simao/0000-0003-2877-0317; Freitas, Rosa/0000-0003-4900-3897	FCT-Fundacao para a Ciencia e a Tecnologia, I.P. [57/2016]; FCT/MCTES [UIDB/50017/2020+UIDP/50017/2020]	FCT-Fundacao para a Ciencia e a Tecnologia, I.P.; FCT/MCTES(Portuguese Foundation for Science and TechnologyEuropean Commission)	Simao Correia and Luisa Magalhaes benefited from research fellowships funded by INTERREG-ATLANTIC program through the research project COCKLES (EAPA_ 458/2016 COCKLES CoOperation for Restoring CocKle SheLlfisheries and its EcosystemServices in the Atlantic Area). Rosa Freitas and Rui Rocha were funded by national funds (OE), through FCT-Fundacao para a Ciencia e a Tecnologia, I.P., in the scope o…		92	2	2	1	10	SPRINGER	NEW YORK	ONE NEW YORK PLAZA, SUITE 4600, NEW YORK, NY, UNITED STATES	1559-2723	1559-2731		ESTUARIES AND COASTS	ESTUAR COAST	JUN					1036	1049		10.1007/s12237-020-00848-4		OCT 2020	14
84	Does not meet criteria	Cavalcante, PHD; da Silva, MT; Pereira, ADS; Gentile, R; Santos, CP	Helminth diversity inPimelodus blochiiValenciennes, 1840 (Osteichthyes: Pimelodidae) in two Amazon Rivers	Parasitol. Res.	2020	119	12	http://dx.doi.org/10.1007/s00436-020-06906-x	English	Article	Host-parasite relationship; Freshwater fish; Xapuri River; Acre River; Western Amazonia	WATER-QUALITY; FISHES; CHECKLIST; CATFISH; SILURIFORMES; COMPONENTS; PARASITES; ECOLOGY; FAUNA; ACRE	Structure of the helminth community and analyses of helminth population parameters ofPimelodus blochiicollected in the Xapuri River in comparison with those in the Acre River were evaluated. Eight adult helminth species were found parasitizingP. blochiiin the Acre River: the nematodesOrientatractis moraveci,Rondonia rondoni,Philometroides acreanensis,Cucullanus(Cucculanus)pinai pinai,Procamallanu…	[de Oliveira Cavalcante, Pedro Hercilio; da Silva, Maralina Torres] Inst Fed Acre, Campus Rio Branco, Rio Branco, AC, Brazil; [de Oliveira Cavalcante, Pedro Hercilio; da Silva, Maralina Torres] Fiocruz MS, Inst Oswaldo Cruz, Programa Posgrad Biodiversidade & Saude, Rio De Janeiro, Brazil; [Silva Pereira, Aldenice de Nazare] Inst Fed Para, Campus Abaetetuba, Abaetetuba, PA, Brazil; [Gentile, Rosan…		Santos, CP (corresponding author), Fiocruz MS, Lab Avaliacao & Promocao Saude Ambiental, Inst Oswaldo Cruz, Av Brasil 4365, BR-21040360 Rio De Janeiro, RJ, Brazil.	de Oliveira Cavalcante, Pedro Hercilio; da Silva, Maralina Torres; Silva Pereira, Aldenice de Nazare; Gentile, Rosana; Santos, Claudia Portes	cpsantos@ioc.fiocruz.br	Santos, Cláudia Portes/D-5093-2009; Gentile, Rosana/C-3101-2013	Santos, Cláudia Portes/0000-0001-5165-0853; Gentile, Rosana/0000-0001-9160-1204; Silva, Maralina Torres da/0000-0001-8205-3998; PEREIRA, ALDENICE/0000-0002-6639-7544	Coordenacao de Aperfeicoamento de Pessoal de Nivel Superior [001]; PAEF/FIOCRUZ [IOC-023-FIO-18]; Conselho Nacional de Desenvolvimento Cientifico e Tecnologico [CNPq 303336/2017-0, 304355/2018-6]	Coordenacao de Aperfeicoamento de Pessoal de Nivel Superior(Coordenacao de Aperfeicoamento de Pessoal de Nivel Superior (CAPES)); PAEF/FIOCRUZ; Conselho Nacional de Desenvolvimento Cientifico e Tecnologico(Conselho Nacional de Desenvolvimento Cientifico e Tecnologico (CNPQ))	This study was funded by the Coordenacao de Aperfeicoamento de Pessoal de Nivel Superior (001), PAEF/FIOCRUZ (IOC-023-FIO-18) and the Conselho Nacional de Desenvolvimento Cientifico e Tecnologico (CPS and RG received researchers, grant nos. CNPq 303336/2017-0 and 304355/2018-6).		48	1	1	2	2	SPRINGER	NEW YORK	ONE NEW YORK PLAZA, SUITE 4600, NEW YORK, NY, UNITED STATES	0932-0113	1432-1955		PARASITOLOGY RESEARCH	PARASITOL RES	DEC					4005	4015		10.1007/s00436-020-06906-x		OCT 2020	11
85	Does not meet criteria	Biswal, D; Chatterjee, S	Fish Parasites as Biological Indicators: A Systematic Review	Biosci. Biotechnol. Res. Commun.	2020	13	4	http://dx.doi.org/10.21786/bbrc/13.4/16	English	Review	AQUATIC ECOSYSTEM; BIOINDICATOR; FISH PARASITE; POLLUTION	GYRODACTYLUS-TURNBULLI MONOGENEA; HEAVY-METAL POLLUTION; LONG-TERM; ENVIRONMENTAL PARASITOLOGY; WATERBORNE ZINC; MARINE FISH; FOOD-WEB; NEMATODA; TRYPANORHYNCHA; ACCUMULATION	The quality of the aquatic ecosystem has been severely degraded by anthropogenic activities over the last decade. The industrial wastes, effluents from paper mills, thermal effluents and run-off from agricultural lands act synergistically with the global climatic changes and alterations in seasonal cycles to affect the physico-chemical parameters of the water bodies and the life they sustain. Out…	[Biswal, Debraj] Govt Gen Degree Coll Mangalkote, Dept Zool, Burdwan 713132, W Bengal, India; [Chatterjee, Soumendranath] Univ Burdwan, Dept Zool, Burdwan 713104, W Bengal, India		Chatterjee, S (corresponding author), Univ Burdwan, Dept Zool, Burdwan 713104, W Bengal, India.	Biswal, Debraj; Chatterjee, Soumendranath	soumen.microbiology@gmail.com	Biswal, Debraj/AAX-3481-2021; Chatterjee, Soumendranath/ABC-6710-2021	Biswal, Debraj/0000-0002-7317-6774; Chatterjee, Soumendranath/0000-0002-2376-9344					105	0	0	8	28	SOC SCIENCE & NATURE	BHOPAL	C-52 HOUSING BOARD COLONY, KOHE FIZA, BHOPAL, MADHYA PRADESH 462 001, INDIA	0974-6455			BIOSCIENCE BIOTECHNOLOGY RESEARCH COMMUNICATIONS	BIOSCI BIOTECH RES C	OCT-DEC					1743	1755		10.21786/bbrc/13.4/16			13
86	Does not meet criteria	Morley, NJ	Cercarial swimming performance and its potential role as a key variable of trematode transmission	Parasitology	2020	147	12	http://dx.doi.org/10.1017/S0031182020001171	English	Article	Behaviour; cercariae; locomotion; speed; swimming; transmission	CRYPTOCOTYLE-LINGUA DIGENEA; SCHISTOSOMA-MANSONI CERCARIAE; DIPLOSTOMUM-SPATHACEUM; TEMPERATURE; PATTERNS; INFECTIVITY; BEHAVIOR; THERMODYNAMICS; MOVEMENT; SURVIVAL	Trematode transmission in aquatic habitats from molluscan intermediate host to vertebrate or invertebrate target host is typically undertaken by a free-living stage known as cercariae. Active locomotion by cercariae is a key aspect of the transmission process with the swimming speed potentially contributing to infection success. Individual cercarial species swim at different speeds but the signif…	[Morley, Neil J.] Royal Holloway Univ London, Sch Biol Sci, Egham TW20 0EX, Surrey, England		Morley, NJ (corresponding author), Royal Holloway Univ London, Sch Biol Sci, Egham TW20 0EX, Surrey, England.	Morley, Neil J.	n.morley@rhul.ac.uk	Morley, Neil J/E-4307-2010						49	5	5	1	7	CAMBRIDGE UNIV PRESS	NEW YORK	32 AVENUE OF THE AMERICAS, NEW YORK, NY 10013-2473 USA	0031-1820	1469-8161		PARASITOLOGY	PARASITOLOGY	OCT					1369	1374	PII S0031182020001171	10.1017/S0031182020001171			6
87	Does not meet criteria	Davis, CN; Tyson, F; Cutress, D; Davies, E; Jones, DL; Brophy, PM; Prescott, A; Rose, MT; Williams, M; Williams, HW; Jones, RA	Rapid detection of Galba truncatula in water sources on pasture-land using loop-mediated isothermal amplification for control of trematode infections	Parasites Vectors	2020	13	1	http://dx.doi.org/10.1186/s13071-020-04371-0	English	Article	Loop-mediated isothermal amplification; Environmental DNA; Farm management; Trematode; Fluke; Galba truncatula; Fasciola hepatica; Calicophoron daubneyi	FLUKE CALICOPHORON-DAUBNEYI; INTERMEDIATE SNAIL HOST; FASCIOLA-HEPATICA; CLONORCHIS-SINENSIS; DIAGNOSTIC METHOD; LAMP; DNA; ASSAY; PREVALENCE; HABITATS	Background: Fascioliasis caused by the trematodes Fasciola hepatica and F. gigantica, is a global neglected zoonotic disease estimated to cost the livestock industry over (sic)2.5 billion annually. Farm management measures and sustainable use of anthelmintics can, in principle, effectively control trematode infection in livestock and reduce the rate of developing anthelmintic resistance. Previous…	[Davis, Chelsea N.; Tyson, Fiona; Cutress, David; Davies, Emma; Jones, Dewi Llyr; Brophy, Peter M.; Prescott, Alex; Rose, Michael T.; Williams, Manod; Williams, Hefin Wyn; Jones, Rhys Aled] Aberystwyth Univ, Inst Biol Environm & Rural Sci, Aberystwyth, Dyfed, Wales; [Jones, Dewi Llyr] Coleg Cambria, Ruthin, Denbigh, Wales; [Rose, Michael T.] Univ Tasmania, Tasmanian Inst Agr, Sandy Bay, Tas, Aust…		Jones, RA (corresponding author), Aberystwyth Univ, Inst Biol Environm & Rural Sci, Aberystwyth, Dyfed, Wales.	Davis, Chelsea N.; Tyson, Fiona; Cutress, David; Davies, Emma; Jones, Dewi Llyr; Brophy, Peter M.; Prescott, Alex; Rose, Michael T.; Williams, Manod; Williams, Hefin Wyn; Jones, Rhys Aled	raj22@aber.ac.uk	Rose, Michael/AAI-6335-2021	Rose, Michael/0000-0001-6058-1319; Williams, Hefin/0000-0001-6308-3251; Williams, Manod/0000-0002-9392-1700	Higher Education Funding Council for Wales	Higher Education Funding Council for Wales(UK Research & Innovation (UKRI)Higher Education Funding Council for England (HEFCE))	This study was part of the PreciseAg (Precision Livestock Farming For A Sustainable Welsh Agricultural Industry) project funded by Higher Education Funding Council for Wales (HEFCW; Enhancing HE-FE Collaboration in Innovation and Engagement Activity 2017-18). The funding body had no role in the design of the study and collection, analysis, and interpretation of data and in writing the manuscript.		61	5	5	2	9	BMC	LONDON	CAMPUS, 4 CRINAN ST, LONDON N1 9XW, ENGLAND	1756-3305			PARASITES & VECTORS	PARASITE VECTOR	SEP 30							496	10.1186/s13071-020-04371-0			11
88	Does not meet criteria	Al-Jubury, A; Kania, P; Bygum, A; Buchmann, K	Temperature and light effects onTrichobilharzia szidaticercariae with implications for a risk analysis	Acta Vet. Scand.	2020	62	1	http://dx.doi.org/10.1186/s13028-020-00553-z	English	Article	Trichobilharzia; Bird schistosomes; Lymnaea stagnalis; Cercaria; Swimmer's itch	SCHISTOSOMA-MANSONI CERCARIAE; TREMATODE CERCARIAE; SWIMMERS ITCH; DERMATITIS; TRANSMISSION; EMERGENCE; INFECTION; PATTERNS; DIGENEA	Background Cercarial dermatitis (swimmer's itch) caused by bird schistosome cercariae, released from intermediate host snails, is a common disorder also at higher latitudes. Several cases were observed in the artificial Danish freshwater Ringen Lake frequently used by the public for recreational purposes. The lake may serve as a model system when establishing a risk analysis for this zoonotic dis…	[Al-Jubury, Azmi; Kania, Per; Buchmann, Kurt] Univ Copenhagen, Dept Vet & Anim Sci, Fac Hlth & Med Sci, Lab Aquat Pathobiol, Stigbojlen 7, DK-1870 Frederiksberg C, Denmark; [Bygum, Anette] Odense Univ Hosp, Allergy Ctr, Dept Dermatol, JB Winslows Vej 4, DK-5000 Odense, Denmark		Al-Jubury, A (corresponding author), Univ Copenhagen, Dept Vet & Anim Sci, Fac Hlth & Med Sci, Lab Aquat Pathobiol, Stigbojlen 7, DK-1870 Frederiksberg C, Denmark.	Al-Jubury, Azmi; Kania, Per; Bygum, Anette; Buchmann, Kurt	azmi@sund.ku.dk		Buchmann, Kurt/0000-0002-2747-237X; Al-Jubury, Azmi/0000-0002-8039-1886; Bygum, Anette/0000-0002-3004-0180	Odense Universitets hospital; University of Copenhagen	Odense Universitets hospital; University of Copenhagen	This study was partly funded by Odense Universitets hospital and the University of Copenhagen.		37	5	5	2	6	BMC	LONDON	CAMPUS, 4 CRINAN ST, LONDON N1 9XW, ENGLAND	0044-605X	1751-0147		ACTA VETERINARIA SCANDINAVICA	ACTA VET SCAND	SEP 15							54	10.1186/s13028-020-00553-z			9
89	Does not meet criteria	Zhang, Y; Gong, QL; Lv, QB; Qiu, YY; Wang, YC; Qiu, HY; Guo, XR; Gao, JF; Chang, QC; Wang, CR	Prevalence ofClonorchis sinensisinfection in fish in South-East Asia: A systematic review and meta-analysis	J. Fish Dis.	2020	43	11	http://dx.doi.org/10.1111/jfd.13245	English	Review	Clonorchis sinensis; fish; meta-analysis; prevalence; systematic review	FRESH-WATER FISH; CLONORCHIS-SINENSIS METACERCARIAE; BORNE ZOONOTIC TREMATODES; PARASITIC ZOONOSES; INFECTION STATUS; RIVER; BURDEN; CHINA; KOREA	Clonorchis sinensis, an important fish-borne zoonotic trematode, is widely distributed in South-East Asia, especially in China. Infections from human and animal reservoir hosts occur due to the consumption of raw or undercooked fish withC. sinensismetacercariae. This study aimed to evaluate the prevalence ofC. sinensismetacercariae in fish in South-East Asia via systematic review and meta-analysi…	[Zhang, Ying; Lv, Qing-Bo; Qiu, Yang-Yuan; Qiu, Hong-Yu; Guo, Xin-Rui; Gao, Jun-Feng; Chang, Qiao-Cheng; Wang, Chun-Ren] Heilongjiang Bayi Agr Univ, Coll Anim Sci & Vet Med, Heilongjiang Prov Key Lab Prevent & Control Bovin, Daqing 163319, Heilongjiang, Peoples R China; [Zhang, Ying] Heilongjiang Acad Agr Sci, Branch Anim Husb & Vet, Qiqihar, Peoples R China; [Gong, Qing-Long; Wang, Yan-Chun] Jil…		Wang, CR (corresponding author), Heilongjiang Bayi Agr Univ, Coll Anim Sci & Vet Med, Heilongjiang Prov Key Lab Prevent & Control Bovin, Daqing 163319, Heilongjiang, Peoples R China.	Zhang, Ying; Gong, Qing-Long; Lv, Qing-Bo; Qiu, Yang-Yuan; Wang, Yan-Chun; Qiu, Hong-Yu; Guo, Xin-Rui; Gao, Jun-Feng; Chang, Qiao-Cheng; Wang, Chun-Ren	chunrenwang@sohu.com		Wang, Chun-Ren/0000-0003-2726-2644	Major State Basic Research Development Program of China [2017YFD0501300]; Natural Science Foundation of Heilongjiang Province [C2017048]; National Natural Science Foundation of China [31972703]	Major State Basic Research Development Program of China(National Basic Research Program of China); Natural Science Foundation of Heilongjiang Province(Natural Science Foundation of Heilongjiang Province); National Natural Science Foundation of China(National Natural Science Foundation of China (NSFC))	Major State Basic Research Development Program of China, Grant/Award Number: 2017YFD0501300; Natural Science Foundation of Heilongjiang Province, Grant/Award Number: C2017048; National Natural Science Foundation of China, Grant/Award Number: 31972703		63	6	7	2	16	WILEY	HOBOKEN	111 RIVER ST, HOBOKEN 07030-5774, NJ USA	0140-7775	1365-2761		JOURNAL OF FISH DISEASES	J FISH DIS	NOV					1409	1418		10.1111/jfd.13245		SEP 2020	10
90	Does not meet criteria	Nikolaev, KE; Levakin, IA; Galaktionov, KV	Seasonal dynamics of trematode infection in the first and the second intermediate hosts: A long-term study at the subarctic marine intertidal	J. Sea Res.	2020	164		http://dx.doi.org/10.1016/j.seares.2020.101931	English	Article	Blue mussels; Littorina; Trematode parthenitae; Trematode transmissible larvae; Climate changes	COCKLES CERASTODERMA-EDULE; MUSSELS MYTILUS-EDULIS; IN-VITRO CULTURE; POPULATION BIOLOGY; LIFE-CYCLE; HIMASTHLA-ELONGATA; TEMPORAL VARIATION; CERCARIAL EMERGENCE; LITTORINA-SAXATILIS; ORNITHODIPLOSTOMUM-PTYCHOCHEILUS	The purpose of this study was to reveal seasonal reorganizations in groups of parthenitae (rediae or daughter sporocysts) of trematodes in the first intermediate hosts (1IH) and of their larvae (metacercariae) in the second intermediate hosts (2IH) in the nearshore ecosystems of the White Sea. The study involved two trematode species parasitizing seabirds, Himasthla littorinae (Himasthlidae) and …	[Nikolaev, Kirill E.; Levakin, Ivan A.; Galaktionov, Kirill V.] Russian Acad Sci, Zool Inst, St Petersburg 199034, Russia		Nikolaev, KE (corresponding author), Russian Acad Sci, Zool Inst, St Petersburg 199034, Russia.	Nikolaev, Kirill E.; Levakin, Ivan A.; Galaktionov, Kirill V.	Kirill.Nicolaev@zin.ru	Galaktionov, Kirill/D-8874-2012	Galaktionov, Kirill/0000-0003-1897-6709	Zoological Institute of Russian Academy of Sciences [AAAA-A19-119020690109-2]; Russian Science Foundation [18-14-00170]	Zoological Institute of Russian Academy of Sciences(Russian Academy of Sciences); Russian Science Foundation(Russian Science Foundation (RSF))	We thank the colleagues who helped us with collection and primary treatment of the material in the course of seasonal samplings at the White Sea. We are grateful to Natalia Lentsman for her help with the translation of the MS into English. The fieldwork and primary treatment of the sampled material was supported by research projects of the Zoological Institute of Russian Academy of Sciences, incl…		155	6	6	0	12	ELSEVIER	AMSTERDAM	RADARWEG 29a, 1043 NX AMSTERDAM, NETHERLANDS	1385-1101	1873-1414		JOURNAL OF SEA RESEARCH	J SEA RES	SEP							101931	10.1016/j.seares.2020.101931			16
91	Does not meet criteria	Born-Torrijos, A; Paterson, RA; van Beest, GS; Schwelm, J; Vyhlidalova, T; Henriksen, EH; Knudsen, R; Kristoffersen, R; Amundsen, PA; Soldanova, M	Temperature does not influence functional response of amphipods consuming different trematode prey	Parasitol. Res.	2020	119	12	http://dx.doi.org/10.1007/s00436-020-06859-1	English	Article	Predator-prey; Cercariae; Transmission interference; Gammarus lacustris	COMMUNITY; PARASITES; CERCARIAE; IMPACTS	Direct consumption on free-living cercariae stages of trematodes by non-host organisms interferes with trematode transmission and leads to reduced infections in the next suitable hosts. Consumer functional responses provide a useful tool to examine relationships between consumption rates and ecologically relevant prey densities, whilst also accounting for abiotic factors that likely influence con…	[Born-Torrijos, Ana; van Beest, Gabrielle S.; Soldanova, Miroslava] Czech Acad Sci, Biol Ctr, Inst Parasitol, Ceske Budejovice 37005, Czech Republic; [Paterson, Rachel A.] Cardiff Univ, Sch Biosci, Cardiff CF10 3AX, Wales; [Paterson, Rachel A.] Norwegian Inst Nat Res, POB 5685 Torgarden, NO-7485 Trondheim, Norway; [van Beest, Gabrielle S.] Univ Valencia, Cavanilles Inst Biodivers & Evolutionary B…		Soldanova, M (corresponding author), Czech Acad Sci, Biol Ctr, Inst Parasitol, Ceske Budejovice 37005, Czech Republic.	Born-Torrijos, Ana; Paterson, Rachel A.; van Beest, Gabrielle S.; Schwelm, Jessica; Vyhlidalova, Tereza; Henriksen, Eirik H.; Knudsen, Rune; Kristoffersen, Roar; Amundsen, Per-Arne; Soldanova, Miroslava	soldanova@paru.cas.cz	Born-Torrijos, Ana/N-9126-2017; Soldanova, Miroslava/G-7215-2014	Born-Torrijos, Ana/0000-0002-1258-3616; Soldanova, Miroslava/0000-0002-5277-3799; Amundsen, Per-Arne/0000-0002-2203-8216	Czech Science Foundation [17-20936Y]; European Union's Horizon 2020 Research and Innovation Program under the Marie Sklodowska-Curie Grant Agreement [663830]; Research Council of Norway [213610]; UiT The Arctic University of Norway	Czech Science Foundation(Grant Agency of the Czech Republic); European Union's Horizon 2020 Research and Innovation Program under the Marie Sklodowska-Curie Grant Agreement; Research Council of Norway(Research Council of Norway); UiT The Arctic University of Norway	Financial support was provided by Czech Science Foundation (no. 17-20936Y) (AB-T, GSB, TV, JS, MS), the European Union's Horizon 2020 Research and Innovation Program under the Marie Sklodowska-Curie Grant Agreement (no. 663830) (RAP), the Research Council of Norway (no. 213610) and UiT The Arctic University of Norway (EHH, RuK, RoK, P-AA).		28	5	5	1	6	SPRINGER	NEW YORK	ONE NEW YORK PLAZA, SUITE 4600, NEW YORK, NY, UNITED STATES	0932-0113	1432-1955		PARASITOLOGY RESEARCH	PARASITOL RES	DEC					4271	4276		10.1007/s00436-020-06859-1		AUG 2020	6
92	Does not meet criteria	Goedknegt, MA; Buschbaum, C; van der Meer, J; Wegner, KM; Thieltges, DW	Introduced marine ecosystem engineer indirectly affects parasitism in native mussel hosts	Biol. Invasions	2020	22	11	http://dx.doi.org/10.1007/s10530-020-02318-1	English	Article	Trait-mediated indirect effects; Invasive species; Ecosystem engineer; Parasite-host interaction; Renicola roscovita; Mytilicola; Crassostrea gigas; Mytilus edulis	MARITREMA-SUBDOLUM ASSOCIATION; TREMATODE RENICOLA-ROSCOVITA; BIOLOGICAL INVASIONS; CERCARIAL EMERGENCE; HABITAT; TRANSMISSION; TEMPERATURE; ORGANISMS; SURVIVAL; OYSTERS	The alteration of habitat structure by introduced ecosystem engineers imposes direct impacts on native biota but can also exert trait-mediated indirect effects. In this study, we show that the habitat structure provided by invasive Pacific oysters (Crassostrea gigas) can also indirectly affect parasitism in native blue mussels (Mytilus edulis). We conducted a 3-month field experiment, in which un…	[Goedknegt, M. Anouk; van der Meer, Jaap; Thieltges, David W.] NIOZ Royal Netherlands Inst Sea Res, Dept Coastal Syst, POB 59, NL-1790 AB Den Burg, Texel, Netherlands; [Goedknegt, M. Anouk; van der Meer, Jaap; Thieltges, David W.] Univ Utrecht, POB 59, NL-1790 AB Den Burg, Texel, Netherlands; [Buschbaum, Christian; Wegner, K. Mathias] Alfred Wegener Inst, Helmholtz Ctr Polar & Marine Res, Wadden …		Goedknegt, MA (corresponding author), NIOZ Royal Netherlands Inst Sea Res, Dept Coastal Syst, POB 59, NL-1790 AB Den Burg, Texel, Netherlands.;Goedknegt, MA (corresponding author), Univ Utrecht, POB 59, NL-1790 AB Den Burg, Texel, Netherlands.	Goedknegt, M. Anouk; Buschbaum, Christian; van der Meer, Jaap; Wegner, K. Mathias; Thieltges, David W.	Anouk.Goedknegt@gmail.com	Thieltges, David/E-5719-2015; Wegner, K. Mathias/P-1149-2015; Goedknegt, Anouk/O-3188-2017	Wegner, K. Mathias/0000-0002-2410-8898; Goedknegt, Anouk/0000-0002-8637-0779; Buschbaum, Christian/0000-0002-0223-1916					67	4	4	1	12	SPRINGER	DORDRECHT	VAN GODEWIJCKSTRAAT 30, 3311 GZ DORDRECHT, NETHERLANDS	1387-3547	1573-1464		BIOLOGICAL INVASIONS	BIOL INVASIONS	NOV					3223	3237		10.1007/s10530-020-02318-1		AUG 2020	15
93	Does not meet criteria	Hajipour, N; Mirshekar, F; Hajibemani, A; Ghorani, M	Prevalence and risk factors associated with amphistome parasites in cattle in Iran	Vet. Med. Sci.	2021	7	1	http://dx.doi.org/10.1002/vms3.330	English	Article	amphistomum; cattle; epidemiology; Iran; risk factor	FIELD-COLLECTED SNAILS; PARAMPHISTOMUM-DAUBNEYI; LYMNAEA-GEDROSIANA; INFECTION; NORTH; PROVINCE; SHEEP; EPIDEMIOLOGY; INTENSITY; EPICLITUM	Amphistomiasis, a neglected trematode infection of ruminants, has recently come up as an important reason for economic losses. The aim of this study was to determine the prevalence of bovine amphistomiasis and associated risk factors such as: age, gender, breed, season, water source, pastureland and grazing system. Between January 2016 and 2017, a total of 1,000 faecal samples and 1,000 rumens of…	[Hajipour, Nasser; Ghorani, Mohammadreza] Univ Tabriz, Dept Pathobiol, Fac Vet Med, Tabriz, Iran; [Mirshekar, Fereshteh] Islamic Azad Univ, Zabol Branch, Young Researchers & Elite Club, Zabol, Iran; [Hajibemani, Abolfazl] Univ Tabriz, Dept Clin Sci, Fac Vet Med, Tabriz, Iran		Hajipour, N (corresponding author), Univ Tabriz, Dept Pathobiol, Fac Vet Med, Tabriz, Iran.	Hajipour, Nasser; Mirshekar, Fereshteh; Hajibemani, Abolfazl; Ghorani, Mohammadreza	n.hajipour@tabrizu.ac.ir	Ghorani, Mohammadreza/B-2575-2019	Ghorani, Mohammadreza/0000-0001-7066-0344	University of Tabriz	University of Tabriz	University of Tabriz		50	1	1	0	1	WILEY	HOBOKEN	111 RIVER ST, HOBOKEN, NJ 07030 USA		2053-1095		VETERINARY MEDICINE AND SCIENCE	VET MED SCI	JAN					105	111		10.1002/vms3.330		AUG 2020	7
94	Does not meet criteria	Santoro, M; Iaccarino, D; Bellisario, B	Host biological factors and geographic locality influence predictors of parasite communities in sympatric sparid fishes off the southern Italian coast	Sci Rep	2020	10	1	http://dx.doi.org/10.1038/s41598-020-69628-1	English	Article		DIGENEAN SPECIES-DIVERSITY; ENVIRONMENTAL PARASITOLOGY; SARPA-SALPA; RICHNESS; CONTAMINATION; POLLUTION; RIVER; GULF; TELEOSTEI; IMPACTS	Host biological factors and habitat influence the faunal assemblages and biodiversity worldwide, including parasite communities of vertebrate and invertebrate hosts. The ecological relationship between hosts and parasites can be mediated by interaction of host's biological factors, as their physiological condition, diet and size, with the environmental components, somehow influencing the features…	[Santoro, Mario] Stn Zool Anton Dohrn, Dept Integrat Marine Ecol, Villa Comunale 1, I-80121 Naples, Italy; [Iaccarino, Doriana] Ist Zooprofilatt Sperimentale Mezzogiorno, Dept Anim Hlth, Via Salute 9, I-80055 Portici, Italy; [Bellisario, Bruno] Univ Minho, Ctr Mol & Environm Biol, Campus Gualtar, P-4710057 Braga, Portugal; [Bellisario, Bruno] Univ Minho, Inst Sci & Innovat Biosustainabil, Campus …		Santoro, M (corresponding author), Stn Zool Anton Dohrn, Dept Integrat Marine Ecol, Villa Comunale 1, I-80121 Naples, Italy.	Santoro, Mario; Iaccarino, Doriana; Bellisario, Bruno	mario.santoro@szn.it	Bellisario, Bruno/S-2651-2019	Bellisario, Bruno/0000-0002-5339-0757	Italian Ministry of Health [IZS-ME 05/15RC]	Italian Ministry of Health(Ministry of Health, Italy)	We thank Fabio Di Nocera and Giuseppe Di Vincenzo (Istituto Zooprofilattico Sperimentale del Mezzogiorno) for collaborating in the conceptualization of the first step of this study, and providing the support during the dissection of fish, respectively. We are grateful to the marine protected area of Punta Campanella and two local fishermen for providing logistic support and the fish, respectively…		52	6	7	0	2	NATURE RESEARCH	BERLIN	HEIDELBERGER PLATZ 3, BERLIN, 14197, GERMANY	2045-2322			SCIENTIFIC REPORTS	SCI REP-UK	AUG 6							13283	10.1038/s41598-020-69628-1			11
95	Does not meet criteria	Giari, L; Ruehle, B; Fano, EA; Castaldelli, G; Poulin, R	Temporal dynamics of species associations in the parasite community of European eels, Anguilla anguilla, from a coastal lagoon	Int. J. Parasitol.-Parasit. Wildl.	2020	12		http://dx.doi.org/10.1016/j.ijppaw.2020.05.001	English	Article	Helminths; Trematodes; Community structure; Temporal study; Comacchio lagoons	INTESTINAL HELMINTH COMMUNITIES; FRESH-WATER FISHES; LONG-TERM; INTERSPECIFIC ASSOCIATIONS; COMPONENT COMMUNITIES; SEASONAL OCCURRENCE; STABILITY; PATTERNS; POPULATION; RICHNESS	The resilience of biological communities is of central importance in ecology, but is difficult to investigate in nature. Parasite communities in individual hosts provide good model systems, as they allow a level of replication usually not possible with free-living communities. Here, using temporal data (2005-2017) on the communities of endohelminth parasites in European eels, Anguilla anguilla, f…	[Giari, Luisa; Fano, Elisa Anna; Castaldelli, Giuseppe] Univ Ferrara, Dept Life Sci & Biotechnol, Borsari St 46, I-44121 Ferrara, Italy; [Ruehle, Brandon; Poulin, Robert] Univ Otago, Dept Zool, POB 56, Dunedin, New Zealand		Poulin, R (corresponding author), Univ Otago, Dept Zool, POB 56, Dunedin, New Zealand.	Giari, Luisa; Ruehle, Brandon; Fano, Elisa Anna; Castaldelli, Giuseppe; Poulin, Robert	robert.poulin@otago.ac.nz	Poulin, Robert/C-3117-2008; Fano, Elisa Anna/M-6731-2015; Giari, Luisa/F-5909-2015; Castaldelli, Giuseppe/Q-8301-2016	Poulin, Robert/0000-0003-1390-1206; Ruehle, Brandon/0000-0002-9898-3169; Fano, Elisa Anna/0000-0001-8552-9621; Giari, Luisa/0000-0003-1058-0910; Castaldelli, Giuseppe/0000-0001-5954-1133	Park of the Po Delta of the Emilia-Romagna Region; University of Ferrara	Park of the Po Delta of the Emilia-Romagna Region; University of Ferrara	This research was supported by grants from the Park of the Po Delta of the Emilia-Romagna Region within a long-term collaboration for the study of the fish fauna in the Valli di Comacchio and from the University of Ferrara to L.G. (FAR 2019).		54	2	2	0	2	ELSEVIER	AMSTERDAM	RADARWEG 29, 1043 NX AMSTERDAM, NETHERLANDS	2213-2244			INTERNATIONAL JOURNAL FOR PARASITOLOGY-PARASITES AND WILDLIFE	INT J PARASITOL-PAR	AUG					67	75		10.1016/j.ijppaw.2020.05.001			9
96	Used-MONTHS	Dumbo, JC; Gilbert, BM; Avenant-Oldewage, A	Oxidative stress biomarkers in the African sharptooth catfish, Clarias gariepinus, associated with infections by adult digeneans and water quality	Int. J. Parasitol.-Parasit. Wildl.	2020	12		http://dx.doi.org/10.1016/j.ijppaw.2020.07.002	English	Article	Water quality; Digenean; Fish parasite; Fish; Body condition; Oxidative stress biomarkers	SUPEROXIDE-DISMUTASE; LIPID-PEROXIDATION; GOLDFISH TISSUES; LIFE-CYCLES; TEMPERATURE; PARASITES; FISH; ANTIOXIDANT; RESPONSES; ECOLOGY	Parasites and environmental features could synergistically act as stressors to the health of their hosts. The objectives of this study were to evaluate the effect of: (i) water quality, host sex, size and body condition on adult digenean parasite infections; (ii) digenean infections and host sex and size on the oxidative stress biomarkers and body condition of hosts; and (iii) water quality on th…	[Dumbo, Jose Chissiua; Gilbert, Beric Michael; Avenant-Oldewage, Annemarie] Univ Johannesburg, Dept Zool, POB 524, ZA-2006 Johannesburg, South Africa; [Dumbo, Jose Chissiua] Eduardo Mondlane Univ, Dept Biol Sci, POB 257, Maputo, Mozambique; [Gilbert, Beric Michael] Univ Johannesburg, Spectrum Analyt Facil, POB 524, ZA-2006 Johannesburg, South Africa		Avenant-Oldewage, A (corresponding author), Univ Johannesburg, Dept Zool, POB 524, ZA-2006 Johannesburg, South Africa.	Dumbo, Jose Chissiua; Gilbert, Beric Michael; Avenant-Oldewage, Annemarie	aoldewage@uj.ac.za	, Annemariè/A-7778-2011; Gilbert, Beric Michael/ABB-7255-2021	, Annemariè/0000-0001-8820-7679; Gilbert, Beric Michael/0000-0002-5681-8528; Dumbo, Jose/0000-0001-5787-3433	Ministry of Science and Technology, Higher Education Professional Training of Mozambique; University of Johannesburg FRC, URC	Ministry of Science and Technology, Higher Education Professional Training of Mozambique; University of Johannesburg FRC, URC	This work was supported by the Ministry of Science and Technology, Higher Education Professional Training of Mozambique to JCD in the scope of the bursary for PhD studies at University of Johannesburg, South Africa and the University of Johannesburg FRC, URC for funding and Spectrum for infrastructure.		69	5	5	1	1	ELSEVIER	AMSTERDAM	RADARWEG 29, 1043 NX AMSTERDAM, NETHERLANDS	2213-2244			INTERNATIONAL JOURNAL FOR PARASITOLOGY-PARASITES AND WILDLIFE	INT J PARASITOL-PAR	AUG					232	241		10.1016/j.ijppaw.2020.07.002			10
97	Does not meet criteria	Gopko, M; Mironova, E; Pasternak, A; Mikheev, V; Taskinen, J	Parasite transmission in aquatic ecosystems under temperature change: effects of host activity and elimination of parasite larvae by filter-feeders	Oikos	2020	129	10	http://dx.doi.org/10.1111/oik.07414	English	Article	Diplostomum pseudospathaceum; fish behavior; freshwater mussels; host-parasite interactions; infection intensity; temperature shift	EYE FLUKE; DIPLOSTOMUM-SPATHACEUM; CLIMATE-CHANGE; 3-SPINED STICKLEBACKS; FILTRATION-RATE; DISEASE RISK; FISH; WATER; INFECTION; PREDATION	A moderate increase in temperature is likely to enhance the impact of parasites on aquatic ecosystems. Thus, under higher temperatures, poikilothermic animals (e.g. fish) increase their activity, which can result in a more frequent encounter with parasites and higher infection risk. However, temperature increase may also trigger counteracting processes in ambient communities decreasing the risk o…	[Gopko, Mikhail; Mikheev, Victor] Severtsov Inst Ecol & Evolut RAS, Lab Behav Lower Vertebrates, Moscow, Russia; [Mironova, Ekaterina] Severtsov Inst Ecol & Evolut RAS, Ctr Parasitol, Moscow, Russia; [Pasternak, Anna] Shirshov Inst Oceanol RAS, Plankton Ecol Lab, Moscow, Russia; [Taskinen, Jouni] Jyvaskylan Yliopisto, Dept Biol & Environm Sci, Jyvaskyla, Finland		Gopko, M (corresponding author), Severtsov Inst Ecol & Evolut RAS, Lab Behav Lower Vertebrates, Moscow, Russia.	Gopko, Mikhail; Mironova, Ekaterina; Pasternak, Anna; Mikheev, Victor; Taskinen, Jouni	gopkomv@gmail.com	Gopko, Mikhail/J-3372-2019; Mironova, Ekaterina/AAC-3252-2022; Taskinen, Jouni/AAK-5979-2020; Pasternak, Anna/E-6121-2014	Gopko, Mikhail/0000-0002-1525-6557; Mironova, Ekaterina/0000-0002-9557-6031; Taskinen, Jouni/0000-0003-0098-9560; Pasternak, Anna/0000-0003-0317-5861	Academy of Finland [311033, 326047]; Otto Kinne Fellowship; Ella and Georg Ehrnrooth Foundation; Russian Foundation for Basic Research [20-04-00239]; Ministry of Education and Science of the Russian Federation [0149-2019-0008]; Russian Science Foundation [19-14-00015]	Academy of Finland(Academy of Finland); Otto Kinne Fellowship; Ella and Georg Ehrnrooth Foundation; Russian Foundation for Basic Research(Russian Foundation for Basic Research (RFBR)); Ministry of Education and Science of the Russian Federation(Ministry of Education and Science, Russian Federation); Russian Science Foundation(Russian Science Foundation (RSF))	The research was supported by the Academy of Finland (JT, mobility grants 311033 and 326047); the Otto Kinne Fellowship (EM, grant 2017); the Ella and Georg Ehrnrooth Foundation (MG, mobility grant 2018), the Russian Foundation for Basic Research (VM, grant 20-04-00239); the Ministry of Education and Science of the Russian Federation (AP, the state assignment theme 0149-2019-0008) and Russian Sci…		65	4	4	2	25	WILEY	HOBOKEN	111 RIVER ST, HOBOKEN 07030-5774, NJ USA	0030-1299	1600-0706		OIKOS	OIKOS	OCT					1531	1540		10.1111/oik.07414		JUL 2020	10
98	Does not meet criteria	Kopolrat, K; Sithithaworn, P; Kiatsopit, N; Namsanor, J; Laoprom, N; Tesana, S; Andrews, RH; Petney, TN	Influence of Water Irrigation Schemes and Seasonality on Transmission Dynamics of Opisthorchis viverrini in the Snail Intermediate Host, Bithynia siamensis goniomphalos in Rice Paddy Fields in Northeast Thailand	Am. J. Trop. Med. Hyg.	2020	103	1	http://dx.doi.org/10.4269/ajtmh.19-0290	English	Article		CERCARIAL EMERGENCE PATTERNS; SENSU-LATO; POPULATION-GENETICS; VIENTIANE PROVINCE; KHON-KAEN; FISH; INFECTION; CHOLANGIOCARCINOMA; DETERMINANTS; SYSTEMATICS	Opisthorchis viverrini is a fish-borne zoonotic trematode that causes significant public health problems in Southeast Asia. Its life cycle requires Bithynia snails as the first intermediate hosts, fish, and human and/or carnivore hosts. This study assessed impacts of land use practice for rice cultivation and seasonality on the transmission dynamics of O. viverrini in Bithynia siamensis goniompha…	[Kopolrat, Kulthida; Sithithaworn, Paiboon; Kiatsopit, Nadda; Namsanor, Jutamas; Tesana, Smarn] Khon Kaen Univ, Dept Parasitol, Fac Med, Khon Kaen 40002, Thailand; [Kopolrat, Kulthida; Sithithaworn, Paiboon; Kiatsopit, Nadda; Namsanor, Jutamas; Andrews, Ross H.] Khon Kaen Univ, Cholangiocarcinoma Res Inst, Fac Med, Khon Kaen 40002, Thailand; [Laoprom, Nonglak] Kasetsart Univ, Dept Sci, Fac Sci & …		Sithithaworn, P (corresponding author), Khon Kaen Univ, Dept Parasitol, Fac Med, Khon Kaen 40002, Thailand.;Sithithaworn, P (corresponding author), Khon Kaen Univ, Cholangiocarcinoma Res Inst, Fac Med, Khon Kaen 40002, Thailand.	Kopolrat, Kulthida; Sithithaworn, Paiboon; Kiatsopit, Nadda; Namsanor, Jutamas; Laoprom, Nonglak; Tesana, Smarn; Andrews, Ross H.; Petney, Trevor N.	kulthida_kop@yahoo.com; paibsit@gmail.com; nd_tg_na@yahoo.com; jutamas.namsanor@gmail.com; nongkku@yahoo.com; smarn_te@kku.ac.th; rhandrews@gmail.com; trevor.petney@kit.edu	Kopolrat, Kulthida/ABG-4283-2020	Kopolrat, Kulthida/0000-0001-6114-6554; Namsanor, Jutamas/0000-0001-5225-7455	Higher Education Research Promotion and National Research University Project of Thailand, Office of the Higher Education Commission, through the Center of Excellence in Specific Health Problems in Greater Mekong Subregion Cluster (SHeP-GMS) [54202]; Faculty of Medicine, Khon Kaen University, Thailand [I 57114]; Graduate School Khon Kaen University; Thailand Research Fund through the Basic Researc…	Higher Education Research Promotion and National Research University Project of Thailand, Office of the Higher Education Commission, through the Center of Excellence in Specific Health Problems in Greater Mekong Subregion Cluster (SHeP-GMS); Faculty of Medicine, Khon Kaen University, Thailand; Graduate School Khon Kaen University; Thailand Research Fund through the Basic Research Grant Scheme; De…	This work was supported by the Higher Education Research Promotion and National Research University Project of Thailand, Office of the Higher Education Commission, through the Center of Excellence in Specific Health Problems in Greater Mekong Subregion Cluster (SHeP-GMS, Project no. Ph.D. 54202) and the Invitation Research fund (grant number I 57114) from the Faculty of Medicine, Khon Kaen Univer…		49	5	5	0	2	AMER SOC TROP MED & HYGIENE	MCLEAN	8000 WESTPARK DR, STE 130, MCLEAN, VA 22101 USA	0002-9637	1476-1645		AMERICAN JOURNAL OF TROPICAL MEDICINE AND HYGIENE	AM J TROP MED HYG	JUL					276	286		10.4269/ajtmh.19-0290			11
99	Does not meet criteria	Mahmudova, EA; Ibrahimov, SR	Dependence of Trematode Fauna of the Waterbirds of Azerbaijan on Their Seasonal Migration	Inland Water Biol.	2020	13	3	http://dx.doi.org/10.1134/S1995082920030116	English	Article	water bodies; waterbirds; parasites; Trematodes; migrations; Azerbaijan		An analysis of 181 species of trematodes according to the results of a complete helminthological autopsy of 1970 specimens of 80 waterbird species from reservoirs located in various regions of Azerbaijan has been carried out. Among 181 species of trematodes, 78 species are of northern origin, 39 species are of southern origin, and 64 species are ubiquists. A total of 135 species of trematodes are…	[Mahmudova, E. A.; Ibrahimov, Sh. R.] Azerbaijan Natl Acad Sci, Inst Zool, Baku, Azerbaijan		Mahmudova, EA (corresponding author), Azerbaijan Natl Acad Sci, Inst Zool, Baku, Azerbaijan.	Mahmudova, E. A.; Ibrahimov, Sh. R.	shaig.ib@mail.ru							24	1	1	0	0	MAIK NAUKA/INTERPERIODICA/SPRINGER	NEW YORK	233 SPRING ST, NEW YORK, NY 10013-1578 USA	1995-0829	1995-0837		INLAND WATER BIOLOGY	INLAND WATER BIOL	JUL					455	462		10.1134/S1995082920030116			8
100	Does not meet criteria	Thien, PC; Murrell, KD	Seasonal prevalence of zoonotic trematode parasites in commercial catfish species in the Ho Chi Minh City area	Aquacult. Rep.	2020	17		http://dx.doi.org/10.1016/j.aqrep.2020.100315	English	Article	Fishborne zoonotic trematodes; Metacercariae; Catfish; Season	MEKONG DELTA; FISH; INFECTIONS	An epidemiological study of fishborne zoonotic trematodes (FZT) infecting three major catfish species, hybrid catfish (Clarias sp.), river catfish (Pangasianodon hypopththalmus) and black-spotted catfish (Pangasius larnaudii), produced locally in Ho Chi Minh City, Vietnam, was conducted during 2017-2018. The impact of seasonal changes associated with the wet and dry seasons was assessed. The only…	[Pham Cu Thien] Ho Chi Minh City Univ Educ, Dept Biol, 280 An Duong Vuong St,Ward 4,Dist 5, Ho Chi Minh City, Vietnam; [Murrell, K. Darwin] Foodborne Parasite Consultants, Rockville, MD 20853 USA		Thien, PC (corresponding author), Ho Chi Minh City Univ Educ, Dept Biol, 280 An Duong Vuong St,Ward 4,Dist 5, Ho Chi Minh City, Vietnam.	Pham Cu Thien; Murrell, K. Darwin	thienpc@hcmue.edu.vn		Pham Cu, Thien/0000-0002-5132-9987	Ministry of Education and Training in Vietnam	Ministry of Education and Training in Vietnam	Sincere thanks to Ms. Pham Nhi Le Phuong and Ms. Le Nguyen Phuc An for their excellent assistance during field and laboratory work. Ministry of Education and Training in Vietnam is gratefully acknowledged for the financial support of this study.		24	0	0	0	2	ELSEVIER	AMSTERDAM	RADARWEG 29, 1043 NX AMSTERDAM, NETHERLANDS	2352-5134			AQUACULTURE REPORTS	AQUACULT REP	JUL							100315	10.1016/j.aqrep.2020.100315			3
101	Does not meet criteria	Peirce, JP; Pellett, JJ; Sandland, GJ	A mathematical model for the control of swimmer's itch	Nat. Resour. Model.	2020	33	4	http://dx.doi.org/10.1111/nrm.12275	English	Article	Mergus merganser; optimal control; practical control; praziquantel; swimmer's itch; Trichobilharzia	TREMATODA-SCHISTOSOMATIDAE; PRAZIQUANTEL; INFECTIONS; COPPER; SNAILS; LAKE	Swimmer's itch is an emerging disease caused by flatworm parasites that often use water birds as definitive hosts. When parasite larvae penetrate human skin they initiate localized inflammation that leads to intense itching. Concerns about this issue have been growing recently due to an apparent increase in the global occurrence of swimmer's itch and its subsequent impacts on recreational activit…	[Peirce, J. P.; Pellett, J. J.] Univ Wisconsin, Math & Stat Dept, 1725 State St, La Crosse, WI 54601 USA; [Peirce, J. P.; Sandland, G. J.] Univ Wisconsin, River Studies Ctr, La Crosse, WI 54601 USA; [Sandland, G. J.] Univ Wisconsin, Biol Dept, La Crosse, WI 54601 USA; [Peirce, J. P.] Univ Tennessee, Dept Math, Knoxville, TN 37996 USA		Peirce, JP (corresponding author), Univ Wisconsin, Math & Stat Dept, 1725 State St, La Crosse, WI 54601 USA.	Peirce, J. P.; Pellett, J. J.; Sandland, G. J.	jpeirce@uwlax.edu		Peirce, James/0000-0002-7147-3695	National Science Foundation [1559663]; NSF-DMS [1559663]	National Science Foundation(National Science Foundation (NSF)); NSF-DMS(National Science Foundation (NSF))	National Science Foundation, Grant/Award Number: 1559663; NSF-DMS, Grant/Award Number: 1559663		41	2	2	1	11	WILEY	HOBOKEN	111 RIVER ST, HOBOKEN 07030-5774, NJ USA	0890-8575	1939-7445		NATURAL RESOURCE MODELING	NAT RESOUR MODEL	NOV							e12275	10.1111/nrm.12275		JUN 2020	23
102	Does not meet criteria	Nak-on, S; Chontananarth, T	Rumen fluke, Fischoederius elongatus (Trematoda: Gastrothylacidae): Preliminary investigation of suitable conditions for egg hatching	Vet. Parasitol.	2020	282		http://dx.doi.org/10.1016/j.vetpar.2020.109135	English	Article	Fischoederius elongatus; Trematode; Development; Egg hatching; Temperature	ECHINOSTOMA-CAPRONI MIRACIDIA; CALICOPHORON-DAUBNEYI; MOLECULAR CHARACTERIZATION; PARAMPHISTOMUM-EPICLITUM; FASCIOLA-HEPATICA; CATTLE; EFFICACY; LIGHT; IDENTIFICATION; EPIDEMIOLOGY	Various temperatures may have different effects on the distribution of paramphistomes that cause amphistomosis in cattle, including Fischoederius elongatus. Therefore, this study aimed to investigate the effects of different temperature treatments on F. elongatus hatching, with specific identification using morphological, histological, and phylogenetic analysis. All specimens were collected from …	[Nak-on, Sirapat; Chontananarth, Thapana] Srinakharinwirot Univ, Fac Sci, Dept Biol, Appl Parasitol Res Lab, Bangkok 10110, Thailand; [Chontananarth, Thapana] Srinakharinwirot Univ, Ctr Excellence Anim Plant & Parasite Biotechnol, Bangkok 10110, Thailand		Chontananarth, T (corresponding author), Srinakharinwirot Univ, Ctr Excellence Anim Plant & Parasite Biotechnol, Bangkok 10110, Thailand.	Nak-on, Sirapat; Chontananarth, Thapana	thapana@g.swu.ac.th		Nak-on, Sirapat/0000-0001-8726-5973; Chontananarth, Thapana/0000-0002-4241-6966	Srinakharinwirot University, Thailand [037/2561, 071/2562]	Srinakharinwirot University, Thailand	This work was supported by Srinakharinwirot University, Thailand (Grant Nos. 037/2561 and 071/2562), which provided research funding and granted us the use of many of their facilities.		53	3	3	0	0	ELSEVIER	AMSTERDAM	RADARWEG 29, 1043 NX AMSTERDAM, NETHERLANDS	0304-4017	1873-2550		VETERINARY PARASITOLOGY	VET PARASITOL	JUN							109135	10.1016/j.vetpar.2020.109135			10
103	Does not meet criteria	Carpenter, N; Herrmann, KK	PARASITISM IN GAMBUSIA AFFINIS: FITNESS EFFECTS IN AN INCIPIENT MATROTROPH	J. Parasitol.	2020	106	2	http://dx.doi.org/10.1645/20-7	English	Article	Gambusia affinis; Western mosquitofish; Parasitism; Helminths; Fitness; Incipient matrotroph; Poeciliid	WESTERN MOSQUITOFISH; LIVEBEARING FISH; BODY CONDITION; HOST; AVAILABILITY; REPRODUCTION; TEMPERATURE; PLASTICITY; TREMATODE; NEMATODE	Gambusia affinis (western mosquitofish) serves as a host for a variety of larval and adult parasites. Gambusia affinis is also an incipient matrotroph, exhibiting adjustments in post-fertilization provisioning to some offspring within a brood using recently acquired resources. Nutrient transfer to embryos is expected to limit the loss of embryo mass during development resulting in larger offsprin…	[Carpenter, Nichole; Herrmann, Kristin K.] Tarleton State Univ, Dept Biol Sci, Box T-0100, Stephenville, TX 76402 USA		Carpenter, N (corresponding author), Tarleton State Univ, Dept Biol Sci, Box T-0100, Stephenville, TX 76402 USA.	Carpenter, Nichole; Herrmann, Kristin K.	niccipcarpenter@gmail.com			Tarleton State University Office of Research and Innovation	Tarleton State University Office of Research and Innovation	We want to acknowledge, with thanks, Dr. Autumn SmithHerron for her assistance with parasite identification, as well as for lab resources. We thank S. Griffin, E. Barnes, C. Morgan, J. Taylor, S. Harlan, M. Carpenter, A. Hines, and K. Phillips for their assistance in the collection of G. affinis. We also thank the Tarleton State University Office of Research and Innovation for funding this projec…		45	1	1	1	3	ALLEN PRESS INC	LAWRENCE	810 E 10TH ST, LAWRENCE, KS 66044 USA	0022-3395	1937-2345		JOURNAL OF PARASITOLOGY	J PARASITOL	JUN					268	275		10.1645/20-7			8
104	Does not meet criteria	Gondal, MA; Waheed, Q; Tariq, S; Haider, W; Khan, A; Rasib, Q; Ahmed, H	Morpho-Ecological Study of Freshwater Mollusks of Margalla Foothills, Pakistan	Pak. J. Zool.	2020	52	3	http://dx.doi.org/10.17582/journal.pjz/20190130090145	English	Article	Freshwater snails; Mollusks; Ecology; Distribution; Abundance; Islamabad	SNAILS; RIVER; POPULATIONS; REGION; SINDH	For a long time, freshwater snails have attracted the attention of biologists. The ecological attributes like diversity, species richness and equitability of freshwater gastropods are important due to various reasons like intermediate hosts for many trematodes and bio-indicator. Snails are cosmopolitan in distribution and diversity of habitat to perform ecological performance is abosolute. The fr…	[Gondal, Muhammad Asif; Waheed, Qazal; Tariq, Sana; Haider, Waseem; Khan, Aisha; Rasib, Qudsia; Ahmed, Haroon] CUI, Dept Biosci, Islamabad, Pakistan		Ahmed, H (corresponding author), CUI, Dept Biosci, Islamabad, Pakistan.	Gondal, Muhammad Asif; Waheed, Qazal; Tariq, Sana; Haider, Waseem; Khan, Aisha; Rasib, Qudsia; Ahmed, Haroon	haroonahmad12@yahoo.com	Ahmed, Haroon/S-4085-2019	Ahmed, Haroon/0000-0002-0382-3569					51	0	0	1	5	ZOOLOGICAL SOC PAKISTAN	LAHORE	UNIV PUNJAB, NEW CAMPUS, C/O DEPT ZOOLOGY, LAHORE, PAKISTAN	0030-9923			PAKISTAN JOURNAL OF ZOOLOGY	PAK J ZOOL	JUN					863	874		10.17582/journal.pjz/20190130090145			12
105	Does not meet criteria	Murie, C; Spencer, M; Oliver, SP	Current strength, temperature, and bodyscape modulate cleaning services for giant manta rays	Mar. Biol.	2020	167	5	http://dx.doi.org/10.1007/s00227-020-3674-2	English	Article		DIGENEAN TRANSVERSOTREMA-PATIALENSE; LABROIDES-DIMIDIATUS; FISH BEHAVIOR; REEF; SHARKS; PARASITES; ECOLOGY; FLOW; CONSERVATION; AGGREGATION	The cleaner-client system among reef teleosts has received considerable attention in both wild and captive environments, but the spatially and taxonomically diverse associations between cleaner fish and elasmobranchs are less understood. Using remote video, we investigated interactions between giant manta rays (Mobula birostris) and cleaner wrasse at a seamount in the Philippines. Cleaning events…	[Murie, Calum; Spencer, Matthew] Univ Liverpool, Sch Environm Sci, Liverpool L69 3GP, Merseyside, England; [Murie, Calum] Underwater Africa Fdn, Tofo, Inhambane, Mozambique; [Murie, Calum; Oliver, Simon P.] Univ Chester, Dept Biol Sci, Chester CH1 4BJ, Cheshire, England; [Oliver, Simon P.] Thresher Shark Res & Conservat Project, Malapascua Island, Cebu, Philippines		Oliver, SP (corresponding author), Univ Chester, Dept Biol Sci, Chester CH1 4BJ, Cheshire, England.;Oliver, SP (corresponding author), Thresher Shark Res & Conservat Project, Malapascua Island, Cebu, Philippines.	Murie, Calum; Spencer, Matthew; Oliver, Simon P.	s.oliver@chester.ac.uk		Oliver, Simon/0000-0002-2975-1233	Thresher Shark Research and Conservation Project	Thresher Shark Research and Conservation Project	This work was funded by the Thresher Shark Research and Conservation Project. The funding body did not influence the design of the study and collection, analysis, and interpretation of the data nor the writing of the manuscript.		77	2	2	2	11	SPRINGER HEIDELBERG	HEIDELBERG	TIERGARTENSTRASSE 17, D-69121 HEIDELBERG, GERMANY	0025-3162	1432-1793		MARINE BIOLOGY	MAR BIOL	APR 7							54	10.1007/s00227-020-3674-2			11
106	Does not meet criteria	Nezhybova, V; Janac, M; Reichard, M; Ondrackova, M	Risk-taking behaviour in African killifish - a case of parasitic manipulation?	J. Vertebr. Biol.	2020	69	1	http://dx.doi.org/10.25225/jvb.20022	English	Article	Nothobranchius furzeri; Apatemon; manipulation hypothesis; anti-predator behaviour; intermediate host; Trematode	APATEMON-GRACILIS RUDOLPHI; DIPLOSTOMUM-PHOXINI; 1819 SZIDAT; LIFE-CYCLE; BRAIN; HOST; PREDATION; MINNOW; FISH; SUSCEPTIBILITY	Parasites commonly manipulate host behaviour to increase transmission success between hosts. While most behavioural changes comprise slight alterations to host activity patterns and habitat use, some represent impressive alterations to routine behaviour which, while having direct positive effects on parasite transmission, compromise host survival. Here, we report conspicuous risky behaviour in an…	[Nezhybova, Veronika; Janac, Michal; Reichard, Martin; Ondrackova, Marketa] Czech Acad Sci, Inst Vertebrate Biol, Kvetna 8, Brno 60365, Czech Republic; [Nezhybova, Veronika] Masaryk Univ, Fac Sci, Dept Bot & Zool, Kotlarska 2, Brno 61137, Czech Republic		Ondrackova, M (corresponding author), Czech Acad Sci, Inst Vertebrate Biol, Kvetna 8, Brno 60365, Czech Republic.	Nezhybova, Veronika; Janac, Michal; Reichard, Martin; Ondrackova, Marketa	ondrackova@ivb.cz; janac@ibv.cz; reichard@ivb.cz; michverunka@seznam.cz	Ondrackova, Marketa/G-1479-2014; Reichard, Martin/C-6563-2009; Janáč, Michal/F-9727-2014	Ondrackova, Marketa/0000-0003-0933-806X; Reichard, Martin/0000-0002-9306-0074; Janáč, Michal/0000-0001-6264-6091	ECIP (the European Centre of IchthyoParasitology); Centre of Excellence program of the Czech Science Foundation [P505/12/G112]	ECIP (the European Centre of IchthyoParasitology); Centre of Excellence program of the Czech Science Foundation	The authors would like to thank to Radim Blazek for help with the care of experimental fish and Kevin Roche for English correction. This work was supported by ECIP (the European Centre of IchthyoParasitology); Centre of Excellence program of the Czech Science Foundation, project No. P505/12/G112. This research was undertaken in line with the ethical requirements of the Czech Republic and has been…		48	0	0	1	10	INST VERTEBRATE BIOLOGY AS CR	BRNO	KVETNA 8, BRNO 603 65, CZECH REPUBLIC	2694-7684			JOURNAL OF VERTEBRATE BIOLOGY	J VERTEBR BIOL	APR							20022	10.25225/jvb.20022			14
107	Does not meet criteria	Sckrabulis, JP; Flory, AR; Raffel, TR	Direct onshore wind predicts daily swimmer's itch (avian schistosome) incidence at a Michigan beach	Parasitology	2020	147	4	http://dx.doi.org/10.1017/S0031182020000074	English	Article	Lymnaea catescopium [ = Stagnicola emarginata]; Trematode parasites; Trichobilharzia spp	TRICHOBILHARZIA-OCELLATA; LIFE-HISTORY; N-SP; CERCARIAE; MANSONI; TRANSMISSION; RISK; TEMPERATURE; IDENTIFICATION; VARIABILITY	Swimmer's itch (SI) is a painful rash caused by skin penetration by free-swimming infectious cercariae of avian schistosomes, snail-borne helminth parasites related to the causative agents of human schistosomiasis. The goal of this study was to determine if commonly collected environmental data could be used to predict daily fluctuations in SI incidence at an inland beach in northwestern Michigan…	[Sckrabulis, Jason P.; Raffel, Thomas R.] Oakland Univ, Dept Biol Sci, 118 Lib Dr, Rochester, MI 48309 USA; [Flory, Alan R.] Crystal Lake Watershed Assoc, POB 89, Beulah, MI 49617 USA		Sckrabulis, JP (corresponding author), Oakland Univ, Dept Biol Sci, 118 Lib Dr, Rochester, MI 48309 USA.	Sckrabulis, Jason P.; Flory, Alan R.; Raffel, Thomas R.	jason.sckrabulis@gmail.com		Sckrabulis, Jason/0000-0002-6901-094X	NSF-CAREER grant [IOS-1651888]; Oakland University	NSF-CAREER grant(National Science Foundation (NSF)NSF - Office of the Director (OD)); Oakland University	This work was partially supported by a personal financial contribution by A.R.F. and his wife Monica Schultz. Partial support was also provided by an NSF-CAREER grant to T.R.R. (IOS-1651888) and a Teaching Assistantship from Oakland University to J.P.S.		67	4	4	0	5	CAMBRIDGE UNIV PRESS	NEW YORK	32 AVENUE OF THE AMERICAS, NEW YORK, NY 10013-2473 USA	0031-1820	1469-8161		PARASITOLOGY	PARASITOLOGY	APR					431	440	PII S0031182020000074	10.1017/S0031182020000074			10
108	Does not meet criteria	Kianifard, L; Yakhchali, M; Imani, M	The Effects of pH and Temperature on Cysteine Protease (Cathepsin B) Activity in Miracidia and Eggs of Fasciola hepatica	Iran. J. Parasitol.	2020	15	2	http://dx.doi.org/10.18502/ijpa.v15i2.3305	English	Article	Cysteine proteases; Miracidia; Eggs; Fasciola hepatica	L PROTEINASE; PURIFICATION; SERINE; VACCINATION; EXPRESSION; GIGANTICA; PARASITE; ADULT	Background: Fascioliasis is a worldwide zoonotic disease caused by the trematodes Fasciola hepatica in humans and animals. Proteases are essential for the survival of parasites and have important activities such as penetration, tissue migration, and egg hatching. This study was conducted to analyze cysteine protease of the miracidia and eggs of F. hepatica, and to assess the effects of pH and tem…	[Kianifard, Leila; Yakhchali, Mohammad] Urmia Univ, Fac Vet Med, Dept Pathobiol, Orumiyeh, Iran; [Imani, Mehdi] Urmia Univ, Fac Vet Med, Dept Basic Sci, Orumiyeh, Iran		Yakhchali, M (corresponding author), Urmia Univ, Fac Vet Med, Dept Pathobiol, Orumiyeh, Iran.	Kianifard, Leila; Yakhchali, Mohammad; Imani, Mehdi	m.yakhchali@urmia.ac.ir	Imani, Mehdi/AAA-6808-2022	Imani, Mehdi/0000-0002-9990-4389	Faculty of Veterinary Medicine and Research Council of Urmia University	Faculty of Veterinary Medicine and Research Council of Urmia University	This work was supported by the Faculty of Veterinary Medicine and Research Council of Urmia University.		33	3	3	0	2	IRANIAN SCIENTIFIC SOCIETY MEDICAL ENTOMOLOGY	TEHRAN	SCHOOL PUBLIC HEALTH & INST HEALTH RESEARCH, TEHRAN UNIV MEDICAL SCIENCES, P O BOX 6446-14155, TEHRAN, 00000, IRAN	1735-7020	2008-238X		IRANIAN JOURNAL OF PARASITOLOGY	IRAN J PARASITOL	APR-JUN					233	239		10.18502/ijpa.v15i2.3305			7
109	Does not meet criteria	Koyun, M; Celik, S	Investigation on Some Ectoparasites of Mesopotamian Spiny Eels (Mastacembelus mastacembelus) with Certain Data Mining Algorithms Based on the Effect of Weight and Sex	Pak. J. Zool.	2020	52	2	http://dx.doi.org/10.17582/journal.pjz/20190221110209	English	Article	Mastacembelus mastacembelus; Mastacembelocleidus heteranchorus; Unio pictorum; Diplostomum spanthaceum; MARS model; CHAID algorithms	ARTIFICIAL NEURAL-NETWORK; ATATURK DAM LAKE; PARASITIC FAUNA; LIVE WEIGHT; REGRESSION; TELEOSTEI; SOLENDER; SOLANDER; PERIOD; BANKS	This study investigated the effect of Mastacembelocleidus heteranchorus (monogenea), Unio pictorum (glochidial larvae) and D. spathaceum (digenetic trematode) on the weight and sex of the host fish (Mastacembelus mastacembelus) by using some data mining algorithms. During this study, the fish weight (g) and length (mm) of 122 fish were measured. In addition, the distribution of M. heteranchorus a…	[Koyun, Mustafa] Bingol Univ, Fac Arts & Sci, Dept Biol, TR-12000 Bingol, Turkey; [Celik, Senol] Univ Bingol, Fac Agr, Dept Anim Sci, TR-12000 Bingol, Turkey		Koyun, M (corresponding author), Bingol Univ, Fac Arts & Sci, Dept Biol, TR-12000 Bingol, Turkey.	Koyun, Mustafa; Celik, Senol	koyunmustafa@yahoo.com			Bingol University [BAP-35-235-2015]	Bingol University(Bingol University)	This study was supported by Bingol University with a project of BAP-35-235-2015.		50	1	2	0	2	ZOOLOGICAL SOC PAKISTAN	LAHORE	UNIV PUNJAB, NEW CAMPUS, C/O DEPT ZOOLOGY, LAHORE, PAKISTAN	0030-9923			PAKISTAN JOURNAL OF ZOOLOGY	PAK J ZOOL	APR					733	743		10.17582/journal.pjz/20190221110209			11
110	Does not meet criteria	Bommarito, C; Pansch, C; Khosravi, M; Pranovi, F; Wahl, M; Thieltges, DW	Freshening rather than warming drives trematode transmission from periwinkles to mussels	Mar. Biol.	2020	167	4	http://dx.doi.org/10.1007/s00227-020-3657-3	English	Article		BALTIC SEA; CERCARIAL SURVIVAL; AQUATIC ECOSYSTEMS; LITTORINA-LITTOREA; CLIMATE-CHANGE; PARASITES; TEMPERATURE; EMERGENCE; INFECTIVITY; SALINITY	In the Western Baltic Sea, climate change is happening at much faster rate than in most other seas and organisms are additionally exposed to a steep and variable salinity gradient. Climate change has previously been shown to affect parasite transmission in other marine ecosystems, yet little is known about potential effects of warming and desalination on parasite-host interactions. In laboratory …	[Bommarito, Claudia; Pranovi, Fabio] Univ Ca Foscari Venice, Dept Environm Sci Informat & Stat, I-30172 Venice, Italy; [Bommarito, Claudia; Pansch, Christian; Khosravi, Maral; Wahl, Martin] GEOMAR Helmholtz Ctr Ocean Res Kiel, Dept Marine Ecol, D-24105 Kiel, Germany; [Pansch, Christian] Abo Akad Univ, Environm & Marine Biol, Artillerigatan 6, FIN-20520 Turku, Finland; [Thieltges, David W.] Univ U…		Bommarito, C (corresponding author), Univ Ca Foscari Venice, Dept Environm Sci Informat & Stat, I-30172 Venice, Italy.;Bommarito, C (corresponding author), GEOMAR Helmholtz Ctr Ocean Res Kiel, Dept Marine Ecol, D-24105 Kiel, Germany.	Bommarito, Claudia; Pansch, Christian; Khosravi, Maral; Pranovi, Fabio; Wahl, Martin; Thieltges, David W.	claudia.bommarito@unive.it	Pansch, Christian/I-9170-2012; Thieltges, David/E-5719-2015; Wahl, Martin/D-2038-2016	Pansch, Christian/0000-0001-8442-4502; Khosravi, Maral/0000-0001-5734-6502; Wahl, Martin/0000-0001-8703-3857	Projekt DEAL; BMBF (Germany Ministry of Research and Education) through the project BIOMOD [03FO821A]; Ca' Foscari University of Venice, Italy; GEOMAR Helmholtz Centre for Ocean Research in Kiel, Germany	Projekt DEAL; BMBF (Germany Ministry of Research and Education) through the project BIOMOD(Federal Ministry of Education & Research (BMBF)); Ca' Foscari University of Venice, Italy; GEOMAR Helmholtz Centre for Ocean Research in Kiel, Germany	Open Access funding provided by Projekt DEAL. We would like to thank Tim Staufenberger from the Kieler Meeresfarm for kindly providing the uninfected mussels used for the experiment and Ola Mohamed Nour for the help in the laboratory. CB and MW acknowledge financial support by BMBF (Germany Ministry of Research and Education) through the project BIOMOD (#03FO821A). CB acknowledges financial suppo…		54	3	3	2	11	SPRINGER HEIDELBERG	HEIDELBERG	TIERGARTENSTRASSE 17, D-69121 HEIDELBERG, GERMANY	0025-3162	1432-1793		MARINE BIOLOGY	MAR BIOL	MAR 3							46	10.1007/s00227-020-3657-3			12
111	Does not meet criteria	Ojaveer, H; Turovski, A; Noomaa, K	Parasite infection of the non-indigenous round goby (Neogobius melanostomus) in the Baltic Sea	Aquat. Invasions	2020	15	1	http://dx.doi.org/10.3391/ai.2020.15.1.11	English	Article; Proceedings Paper	species richness; prevalence; infection intensity; temporally replicated sampling; rarefaction curve; factors affecting infection	DIET; PALLAS; COMMUNITIES; COMPONENT; LAGOON; PLANTS; GDANSK; GULF	Parasites may play several critical functions in marine ecosystems, including possibly influencing introduction success or modifying the roles of non-indigenous species. Based on seasonally replicated sampling, we have investigated parasite communities and infection rates of the non-indigenous round goby Neogobius melanostomus in two localities in the NE Baltic Sea, characterised by different inv…	[Ojaveer, Henn] Univ Tartu, Ringi 35, EE-80012 Parnu, Estonia; [Ojaveer, Henn] Tech Univ Denmark, Natl Inst Aquat Resources, Kemitorvet Bldg 201, DK-2800 Lyngby, Denmark; [Turovski, Aleksei] Tallinn Zool Gardens, Paldiski Rd 145, EE-13522 Tallinn, Estonia; [Noomaa, Kristiina] Univ Tartu, Estonian Marine Inst, Maealuse 14, EE-12618 Tallinn, Estonia		Ojaveer, H (corresponding author), Univ Tartu, Ringi 35, EE-80012 Parnu, Estonia.;Ojaveer, H (corresponding author), Tech Univ Denmark, Natl Inst Aquat Resources, Kemitorvet Bldg 201, DK-2800 Lyngby, Denmark.	Ojaveer, Henn; Turovski, Aleksei; Noomaa, Kristiina	henn.ojaveer@ut.ee; mattias.turovski@hotmail.com; kristiina.noomaa@ut.ee	Ojaveer, Henn/K-2160-2016	Ojaveer, Henn/0000-0003-2742-6063; Noomaa, Kristiina/0000-0002-9539-4932	European Union's funding Programme Interreg Baltic Sea Region (European Regional Development Fund)	European Union's funding Programme Interreg Baltic Sea Region (European Regional Development Fund)	The authors thank Dr. Riina Klais for assistance in statistical analysis and modelling. The authors also thank three anonymous reviewers for their very helpful comments which greatly improved the paper. This study was prepared within the project COMPLETE -Completing management options in the Baltic Sea region to reduce risk of invasive species introduction by shipping. The project is co-financed …		51	2	3	0	1	REGIONAL EURO-ASIAN BIOLOGICAL INVASIONS CENTRE-REABIC	HELSINKI	PL 3, HELSINKI, 00981, FINLAND	1798-6540	1818-5487		AQUATIC INVASIONS	AQUAT INVASIONS	MAR			SI		160	176		10.3391/ai.2020.15.1.11			17
112	Does not meet criteria	Dudding, JF; Hart, M; Khan, JM; Robertson, CR; Lopez, R; Randklev, CR	Reproductive life history of 2 imperiled and 1 widely-distributed freshwater mussel species from the southwestern United States	Freshw. Sci.	2020	39	1	http://dx.doi.org/10.1086/707774	English	Article	life history; reproduction; unionids; Texas; endangered species; Cyclonaias necki; Cyclonaias pustulosa; Fusconaia mitchelli	RIO-GRANDE BASIN; GUADALUPE RIVER; BRAZOS RIVER; UNIONIDAE; BIVALVIA; CONSERVATION; HOST; STRATEGIES; PARASITISM; INFECTION	Information on mussel reproductive life history, age, and growth is important for understanding evolutionary and ecological relationships and predicting how species will respond to conservation and management strategies intended to mitigate threats. In Texas, located within the southwestern United States, 11 species are pending review for listing under the Endangered Species Act, and information …	[Dudding, Jack F.; Hart, Michael; Khan, Jennifer M.; Lopez, Roel; Randklev, Charles R.] Texas A&M AgriLife Res Ctr Dallas, Texas A&M Nat Resources Inst, 17360 Coit Rd, Dallas, TX 75252 USA; [Robertson, Clinton R.] Texas Parks & Wildlife Dept, Inland Fisheries Div, 505 Staples Rd Bldg 1, San Marcos, TX 78666 USA		Randklev, CR (corresponding author), Texas A&M AgriLife Res Ctr Dallas, Texas A&M Nat Resources Inst, 17360 Coit Rd, Dallas, TX 75252 USA.	Dudding, Jack F.; Hart, Michael; Khan, Jennifer M.; Robertson, Clinton R.; Lopez, Roel; Randklev, Charles R.	3jack.dudding@gmail.com; michael.hart@ag.tamu.edu; jennifer.morton@ag.tamu.edu; clint.robertson@tpwd.texas.gov; roel.lopez@ag.tamu.edu; crandklev@ag.tamu.edu		Khan, Jennifer/0000-0002-8336-3979	United States Fish and Wildlife Service Grant Texas [T-130-1]	United States Fish and Wildlife Service Grant Texas	We thank Megan Hess, Kelsey Marshall, Geoffrey Szafranski, and Eric Tsakiris for assistance in the field and laboratory. Special thanks are extended to Editor Chuck Hawkins, Associate Editor Carla Atkinson, Technical Editor Katie Sirianni, and 2 anonymous referees for helpful comments on the manuscript. Financial support for this study was provided by United States Fish and Wildlife Service Grant…		66	2	2	0	4	UNIV CHICAGO PRESS	CHICAGO	1427 E 60TH ST, CHICAGO, IL 60637-2954 USA	2161-9549	2161-9565		FRESHWATER SCIENCE	FRESHW SCI	MAR 1					156	168		10.1086/707774			13
113	Used-MONTHS	Selbach, C; Soldanova, M; Feld, CK; Kostadinova, A; Sures, B	Hidden parasite diversity in a European freshwater system	Sci Rep	2020	10	1	http://dx.doi.org/10.1038/s41598-020-59548-5	English	Article		LARVAL TREMATODES DIGENEA; ENVIRONMENTAL PARASITOLOGY; INTERMEDIATE HOSTS; LIFE-CYCLE; EYE FLUKE; GASTROPODA; PULMONATA; COMMUNITIES; MOLLUSKS; BEHAVIOR	Parasites comprise a huge part of the biodiversity on earth. However, on a local scale, not much is known about their diversity and community structure. Here, we assess the diversity of larval trematode communities in an interconnected freshwater system of the River Ruhr in Germany and analyse how the parasites are spatially and temporally distributed in the ecosystem. A total of 5347 snail hosts…	[Selbach, Christian; Feld, Christian K.; Sures, Bernd] Univ Duisburg Essen, Dept Aquat Ecol, D-45141 Essen, Germany; [Selbach, Christian] Aarhus Univ, Dept Biol Aquat Biol, DK-8000 Aarhus C, Denmark; [Soldanova, Miroslava] Czech Acad Sci, Inst Parasitol, Biol Ctr, Ceske Budejovice 37005, Czech Republic; [Kostadinova, Aneta] Bulgarian Acad Sci, Inst Biodivers & Ecosyst Res, 2 Gagarin St, Sofia 111…		Sures, B (corresponding author), Univ Duisburg Essen, Dept Aquat Ecol, D-45141 Essen, Germany.	Selbach, Christian; Soldanova, Miroslava; Feld, Christian K.; Kostadinova, Aneta; Sures, Bernd	bernd.sures@uni-due.de	Soldanova, Miroslava/G-7215-2014	Soldanova, Miroslava/0000-0002-5277-3799; Selbach, Christian/0000-0002-7777-6515	project Sichere Ruhr as part of the Bundesministerium fur Bildung und Forschung (BMBF) program Sustainable Water Management [02WRS1283]; Deutsche Bundesstiftung Umwelt (DBU) PhD fellowship; North-West University; German Research Foundation (DFG) [SE 2728/2-1]; European Union's Horizon 2020 research and innovation programme under the Marie Sklodowska-Curie grant [839635]; Czech Science Foundation …	project Sichere Ruhr as part of the Bundesministerium fur Bildung und Forschung (BMBF) program Sustainable Water Management(Federal Ministry of Education & Research (BMBF)); Deutsche Bundesstiftung Umwelt (DBU) PhD fellowship; North-West University; German Research Foundation (DFG)(German Research Foundation (DFG)); European Union's Horizon 2020 research and innovation programme under the Marie S…	We thank Jana Kochling, Verena Altmann, Jessica Schwelm for their assistance in sampling, and Robert Poulin for comments on an earlier draft of the manuscript. This study was partially funded by the project Sichere Ruhr as part of the Bundesministerium fur Bildung und Forschung (BMBF) program Sustainable Water Management (grant 02WRS1283). During the long time it took to put together this manuscr…		77	9	9	3	7	NATURE PORTFOLIO	BERLIN	HEIDELBERGER PLATZ 3, BERLIN, 14197, GERMANY	2045-2322			SCIENTIFIC REPORTS	SCI REP-UK	FEB 14							2694	10.1038/s41598-020-59548-5			14
114	Does not meet criteria	Correia, S; Magalhaes, L; Freitas, R; Bazairi, H; Gam, M; de Montaudouin, X	Large scale patterns of trematode parasite communities infecting Cerastoderma edule along the Atlantic coast from Portugal to Morocco	Estuar. Coast. Shelf Sci.	2020	233		http://dx.doi.org/10.1016/j.ecss.2019.106546	English	Article	Cockle; Spatial survey; Host-parasite system; Abiotic drivers; Coastal waters; Community composition	SPATIAL HETEROGENEITY; SPECIES-RICHNESS; HIMASTHLA-QUISSETENSIS; DIGENETIC TREMATODES; COCKLE INFECTION; CLIMATE-CHANGE; OBIDOS LAGOON; HOST DENSITY; LIFE-CYCLES; FOOD-WEB	In this study, spatial sampling was performed from north Portugal to south Morocco to analyse trematode communities of the widespread bivalve Cerastoderma edule, host of several trematode species. From the twelve trematode species found in this study, nine were present in multiple aquatic systems demonstrating high trematode dispersal ability, driven by the presence of all hosts. Multivariate ana…	[Correia, Simao; Magalhaes, Luisa; Freitas, Rosa] Univ Aveiro, Dept Biol, P-3810193 Aveiro, Portugal; [Correia, Simao; Magalhaes, Luisa; Freitas, Rosa] Univ Aveiro, CESAM, P-3810193 Aveiro, Portugal; [de Montaudouin, Xavier] Univ Bordeaux, EPOC, UMR 5805, CNRS, 2 Rue Pr Jolyet, F-33120 Arcachon, France; [Bazairi, Hocein; Gam, Meriam] Mohammed V Univ Rabat, Fac Sci, BioBio Res Ctr, BioEcoGen Lab, …		Magalhaes, L (corresponding author), Univ Aveiro, Dept Biol, P-3810193 Aveiro, Portugal.;Magalhaes, L (corresponding author), Univ Aveiro, CESAM, P-3810193 Aveiro, Portugal.	Correia, Simao; Magalhaes, Luisa; Freitas, Rosa; Bazairi, Hocein; Gam, Meriam; de Montaudouin, Xavier	luisa.magalhaes@ua.pt	Bazairi, Hocein/AAT-5605-2020; Magalhães, Luísa/K-3876-2014; Freitas, Rosa/A-7539-2012	Bazairi, Hocein/0000-0002-1788-0580; Magalhães, Luísa/0000-0002-9862-9653; Freitas, Rosa/0000-0003-4900-3897	research project COCKLES (COCKLES Co-Operation for Restoring CocKle SheLlfisheries & its Ecosystem-Services in the Atlantic Area) [EAPA_458/2016]; CNRST (Morocco) - CNRS (France) [18571]; INTERREG-ATLANTIC program through the research project COCKLES [EAPA_458/2016]; national funds (OE), through FCT - Fundacao para a Ciencia e a Tecnologia, I.P.; FCT/MCTES [UID/AMB/50017/2019]	research project COCKLES (COCKLES Co-Operation for Restoring CocKle SheLlfisheries & its Ecosystem-Services in the Atlantic Area); CNRST (Morocco) - CNRS (France)(Centre National de la Recherche Scientifique (CNRS)); INTERREG-ATLANTIC program through the research project COCKLES; national funds (OE), through FCT - Fundacao para a Ciencia e a Tecnologia, I.P.; FCT/MCTES(Portuguese Foundation for S…	This work was supported by the research project COCKLES (EAPA_458/2016 COCKLES Co-Operation for Restoring CocKle SheLl-fisheries & its Ecosystem-Services in the Atlantic Area) and by the financial support from the project 18571 CNRST (Morocco) - CNRS (France). Simao Correia and Lufsa Magalhaes benefited from research fellowships funded by INTERREG-ATLANTIC program through the research project COC…		126	6	6	0	14	ACADEMIC PRESS LTD- ELSEVIER SCIENCE LTD	LONDON	24-28 OVAL RD, LONDON NW1 7DX, ENGLAND	0272-7714	1096-0015		ESTUARINE COASTAL AND SHELF SCIENCE	ESTUAR COAST SHELF S	FEB 5							106546	10.1016/j.ecss.2019.106546			13
115	Does not meet criteria	Abdel-Latif, HMR; Khafaga, AF	Natural co-infection of cultured Nile tilapia Oreochromis niloticus with Aeromonas hydrophila and Gyrodactylus cichlidarum experiencing high mortality during summer	Aquac. Res.	2020	51	5	http://dx.doi.org/10.1111/are.14538	English	Article	Aeromonas hydrophila; co-infections; Gyrodactylus cichlidarum; histopathology; Nile tilapia; phylogenetic analysis; sequencing; water quality parameters	CATFISH ICTALURUS-PUNCTATUS; STREPTOCOCCUS-AGALACTIAE; FLAVOBACTERIUM-COLUMNARE; HYBRID TILAPIA; WATER-QUALITY; INFECTION; IDENTIFICATION; VIRULENCE; FISH; GENE	Aeromonas hydrophila and Gyrodactylus cichlidarum are common pathogens that induce significant economic losses in farm-reared Nile tilapia. Nowadays, the sudden appearance of fish mortalities was exaggerated due to mixed and multiple infections. During summer 2016, mass mortality among earthen pond-farmed Nile tilapia was reported. Clinico-pathological, bacteriological and parasitological examina…	[Abdel-Latif, Hany M. R.] Alexandria Univ, Dept Poultry & Fish Dis, Fac Vet Med, Edfina 22758, Egypt; [Khafaga, Asmaa F.] Alexandria Univ, Dept Pathol, Fac Vet Med, Edfina, Egypt		Abdel-Latif, HMR (corresponding author), Alexandria Univ, Dept Poultry & Fish Dis, Fac Vet Med, Edfina 22758, Egypt.	Abdel-Latif, Hany M. R.; Khafaga, Asmaa F.	hmhany@alexu.edu.eg	Khafaga, Asmaa/AAG-8992-2019	Khafaga, Asmaa/0000-0003-4235-669X; Abdel-Latif, Hany M.R./0000-0001-8761-1493					85	33	33	4	20	WILEY	HOBOKEN	111 RIVER ST, HOBOKEN 07030-5774, NJ USA	1355-557X	1365-2109		AQUACULTURE RESEARCH	AQUAC RES	MAY					1880	1892		10.1111/are.14538		FEB 2020	13
116	Does not meet criteria	Nguyen, KH; Gemmell, BJ; Rohr, JR	Effects of temperature and viscosity on miracidial and cercarial movement of Schistosoma mansoni: ramifications for disease transmission	Int. J. Parasit.	2020	50	2	http://dx.doi.org/10.1016/j.ijpara.2019.12.003	English	Article	Schistosomiasis; Climate change; Swimming mechanics; Methylcellulose; Reynolds number; Q(10)	CLIMATE-CHANGE; SWIMMING BEHAVIOR; WATER TEMPERATURE; HOST PATHOLOGY; SURVIVAL; EMERGENCE; THERMODYNAMICS; SUSCEPTIBILITY; DEPENDENCE; RESPONSES	Parasites with complex life cycles can be susceptible to temperature shifts associated with seasonal changes, especially as free-living larvae that depend on a fixed energy reserve to survive outside the host. The life cycle of Schistosoma, a trematode genus containing some species that cause human schistosomiasis, has free-living, aquatic miracidial and cercarial larval stages that swim using ci…	[Nguyen, K. H.; Gemmell, B. J.; Rohr, J. R.] Univ S Florida, Dept Integrat Biol, 4202 East Fowler Ave,SCA 110, Tampa, FL 33620 USA; [Rohr, J. R.] Univ Notre Dame, Dept Biol Sci, Eck Inst Global Hlth, Notre Dame, IN 46556 USA; [Rohr, J. R.] Univ Notre Dame, Environm Change Initiat, Notre Dame, IN 46556 USA		Nguyen, KH (corresponding author), Univ S Florida, Dept Integrat Biol, 4202 East Fowler Ave,SCA 110, Tampa, FL 33620 USA.	Nguyen, K. H.; Gemmell, B. J.; Rohr, J. R.	karena.nguyen@gmail.com	Rohr, Jason R./AAJ-5856-2021; Nguyen, Karena/AAA-7926-2021	Nguyen, Karena/0000-0002-1916-1002	National Institute of Allergy and Infectious Diseases (NIAID) Schistosomiasis Resource Center of the Biomedical Research Institute (Rockville, MD, USA) through the National Institutes of Health (NIH)-NIAID through BEI Resources, USA [HHSN272201000005I]; National Science Foundation, USA [EF-1241889]; NIH, USA [R01TW010286]; U.S. Department of Agriculture [2009-35102-0543]	National Institute of Allergy and Infectious Diseases (NIAID) Schistosomiasis Resource Center of the Biomedical Research Institute (Rockville, MD, USA) through the National Institutes of Health (NIH)-NIAID through BEI Resources, USA; National Science Foundation, USA(National Science Foundation (NSF)); NIH, USA(United States Department of Health & Human ServicesNational Institutes of Health (NIH) …	Swiss Webster mice infected with Schistosoma mansoni were provided by the National Institute of Allergy and Infectious Diseases (NIAID) Schistosomiasis Resource Center of the Biomedical Research Institute (Rockville, MD, USA) through the National Institutes of Health (NIH)-NIAID Contract HHSN272201000005I for distribution through BEI Resources, USA. Funds for the project were provided by grants t…		48	3	3	2	9	ELSEVIER SCI LTD	OXFORD	THE BOULEVARD, LANGFORD LANE, KIDLINGTON, OXFORD OX5 1GB, OXON, ENGLAND	0020-7519	1879-0135		INTERNATIONAL JOURNAL FOR PARASITOLOGY	INT J PARASITOL	FEB					153	159		10.1016/j.ijpara.2019.12.003			7
117	Does not meet criteria	Patarwut, L; Chontananarth, T; Chai, JY; Purivirojkul, W	Infections of Digenetic Trematode Metacercariae in Wrestling Halfbeak, Dermogenys pusilla from Bangkok Metropolitan Region in Thailand	Korean J. Parasitol.	2020	58	1	http://dx.doi.org/10.3347/kjp.2020.58.1.27	English	Article	Metacercariae; prevalence; wrestling halfbeak; heterophyid; diplostomid; cyathocotylid	CENTROCESTUS-FORMOSANUS DIGENEA; FRESH-WATER FISH; CHIANG-MAI; MOLECULAR-IDENTIFICATION; OPISTHORCHIS-VIVERRINI; SEASONAL-VARIATION; CYPRINOID FISH; HETEROPHYIDAE; DIPLOSTOMIDAE; PREVALENCE	This study aimed to investigate metacercarial infections in the wrestling halfbeak, Dermogenys pusilla, collected from Bangkok metropolitan region of Thailand. A total of 4,501 fish from 78 study sites were commonly examined with muscle compression and digestion methods (only head part of fish) during September 2017 to July 2018. The overall prevalence of metacercarial infection was 86.1% (3,876/…	[Patarwut, Laddawan; Purivirojkul, Watchariya] Kasetsaft Univ, Fac Sci, Dept Zool, Anim Systemat & Ecol Special Res Unit, Bang Khen Campus, Bangkok 10900, Thailand; [Chontananarth, Thapana] Srinakharinwirot Univ, Ctr Excellence Anim Plant & Parasite Biotechnol, Bangkok 10110, Thailand; [Chai, Jong-Yil] Korea Assoc Hlth Promot, Inst Parasit Dis, Seoul 07649, South Korea		Purivirojkul, W (corresponding author), Kasetsaft Univ, Fac Sci, Dept Zool, Anim Systemat & Ecol Special Res Unit, Bang Khen Campus, Bangkok 10900, Thailand.	Patarwut, Laddawan; Chontananarth, Thapana; Chai, Jong-Yil; Purivirojkul, Watchariya	fsciwyp@ku.ac.th	Purivirojkul, Watchariya/AAK-7001-2021	Purivirojkul, Watchariya/0000-0003-3170-6308; Chontananarth, Thapana/0000-0002-4241-6966	Development and Promotion of Science and Technology Talents Project, Kasetsart University Research and Development Institute (KURDI), Faculty of Science, Kasetsart University (International SciKU Branding, ISB); Department of Zoology, Faculty of Science, Kasetsart University, Bangkok, Thailand; Institutional Animal Care and Use Committee, Faculty of Science, Kasetsart University, Thailand [ACKU61…	Development and Promotion of Science and Technology Talents Project, Kasetsart University Research and Development Institute (KURDI), Faculty of Science, Kasetsart University (International SciKU Branding, ISB); Department of Zoology, Faculty of Science, Kasetsart University, Bangkok, Thailand; Institutional Animal Care and Use Committee, Faculty of Science, Kasetsart University, Thailand	This study was supported by Development and Promotion of Science and Technology Talents Project, Kasetsart University Research and Development Institute (KURDI), Faculty of Science, Kasetsart University (International SciKU Branding, ISB) and Department of Zoology, Faculty of Science, Kasetsart University, Bangkok, Thailand. We also thank the Department of Biology, Faculty of Science, Srinakharin…		33	3	3	0	2	KOREAN SOC PARASITOLOGY, SEOUL NATL UNIV COLL MEDI	SEOUL	DEPT PARASITOLOGY, SEOUL, 00000, SOUTH KOREA	0023-4001	1738-0006		KOREAN JOURNAL OF PARASITOLOGY	KOREAN J PARASITOL	FEB					27	35		10.3347/kjp.2020.58.1.27			9
118	Does not meet criteria	Wasson, K; Fabian, RA; Fork, S; Stanganelli, J; Mize, Z; Beheshti, K; Jeppesen, R; Jones, IJ; Zabin, CJ; Walker, S; Lummis, SC; Emery, M; Moore, JD; Endris, C; Jolette, D; Byers, JE	Multiple factors contribute to the spatially variable and dramatic decline of an invasive snail in an estuary where it was long-established and phenomenally abundant	Biol. Invasions	2020	22	3	http://dx.doi.org/10.1007/s10530-019-02172-w	English	Article	Boom-bust dynamics; Gastropod; Invasion; Lag time; Population dynamics; Predation	SALT-MARSH; BIOLOGICAL INVASIONS; TIME; METALDEHYDE; PREDATION; BATILLARIIDAE; POPULATIONS; SELECTION; DYNAMICS; IMPACT	Boom-bust dynamics of invasive species have long intrigued scientists and managers alike, but quantification of such dynamics, let alone their causes, is rare. We documented the decline of a previously prolific invasive mudsnail, Batillaria attramentaria, at Elkhorn Slough estuary in central California, USA. The mudsnail was the most abundant epibenthic invertebrate in the estuary, maintaining ve…	[Wasson, Kerstin; Fork, Susanne; Stanganelli, Julia; Mize, Zachary; Jeppesen, Rikke; Endris, Charlie] Elkhorn Slough Natl Estuarine Res Reserve, 1700 Elkhorn Rd, Royal Oaks, CA 95076 USA; [Wasson, Kerstin; Beheshti, Kathryn; Lummis, Sarah C.; Emery, Mason] Univ Calif Santa Cruz, Dept Ecol & Evolutionary Biol, 130 McAllister Way, Santa Cruz, CA 95060 USA; [Fabian, Rachel A.] Univ Calif Santa Cruz,…		Wasson, K (corresponding author), Elkhorn Slough Natl Estuarine Res Reserve, 1700 Elkhorn Rd, Royal Oaks, CA 95076 USA.	Wasson, Kerstin; Fabian, Rachel A.; Fork, Susanne; Stanganelli, Julia; Mize, Zachary; Beheshti, Kathryn; Jeppesen, Rikke; Jones, Isabel J.; Zabin, Chela J.; Walker, Sally; Lummis, Sarah C.; Emery, Mason; Moore, James D.; Endris, Charlie; Jolette, Danielle; Byers, James E.	Kerstin.Wasson@gmail.com; rachel.fabian@wildlife.ca.gov; skfork@gmail.com; jas7ua@virginia.edu; zacharymize@gmail.com; kbehesht@ucsc.edu; rikke@elkhornslough.org; isajones@stanford.edu; zabinc@si.edu; swalker@gly.uga.edu; mmemery@ucsc.edu; jim.moore@wildlife.ca.gov; charlie@elkhornslough.org; daniellejolette@gmail.com; jebyers@uga.edu	Byers, James/AFJ-8413-2022	Byers, James/0000-0001-9240-0287; Wasson, Kerstin/0000-0002-1858-4505; Beheshti, Kathryn/0000-0001-7991-4371; Endris, Charlie/0000-0001-8727-8723	NSF REU BIO-OCE awards [1359488, 1659628]; NOAA's Office for Coastal Management	NSF REU BIO-OCE awards; NOAA's Office for Coastal Management	We appreciate field assistance from many students, staff and volunteers over the years, including Lucas Principe, Olivia Arredondo, Lindsay Gaskins, Kathleen Hicks and the Research Experience for Undergraduates program at CSUMB, supported by NSF REU BIO-OCE awards 1359488 and 1659628. Thanks to Andrew DeVogelaere, Steve Lonhart, and Erica Burton for their long-term support for the bank erosion mo…		72	3	4	2	16	SPRINGER	DORDRECHT	VAN GODEWIJCKSTRAAT 30, 3311 GZ DORDRECHT, NETHERLANDS	1387-3547	1573-1464		BIOLOGICAL INVASIONS	BIOL INVASIONS	MAR					1181	1202		10.1007/s10530-019-02172-w		JAN 2020	22
119	Does not meet criteria	Weerathunga, WAMT; Rajapaksa, G	The impact of elevated temperature and CO2 on growth, physiological and immune responses of Polypedates cruciger (common hourglass tree frog)	Front. Zool.	2020	17	1	http://dx.doi.org/10.1186/s12983-019-0348-3	English	Article	Climate change; Anuran amphibians; Morphometrics; Motility; Physiological responses; Immune response; Antioxidants; Deformities	LOW PH; RAINBOW-TROUT; AMPHIBIAN METAMORPHOSIS; TREMATODE INFECTION; AMMONIA EXCRETION; SALMO-GAIRDNERI; CARBON-DIOXIDE; ACID-BASE; TADPOLES; STRESS	Background Amphibians are one of the most susceptible groups to climate change as their development occurs in aquatic environments or in microhabitats with high humidity. Accordingly, our primary objective was to investigate the chronic physiological responses seen in early larval to adult stages of Polypedates cruciger (Common hourglass tree frog) to future climate change based on continuous exp…	[Weerathunga, W. A. Manasee T.; Rajapaksa, Gayani] Univ Kelaniya, Fac Sci, Dept Zool & Environm Management, Dalugama, Sri Lanka		Rajapaksa, G (corresponding author), Univ Kelaniya, Fac Sci, Dept Zool & Environm Management, Dalugama, Sri Lanka.	Weerathunga, W. A. Manasee T.; Rajapaksa, Gayani	gayani@kln.ac.lk							123	4	4	1	14	BMC	LONDON	CAMPUS, 4 CRINAN ST, LONDON N1 9XW, ENGLAND	1742-9994			FRONTIERS IN ZOOLOGY	FRONT ZOOL	JAN 13							3	10.1186/s12983-019-0348-3			25
120	Used-SEASONS	Zaharieva, R; Kirin, D	NEW DATA ON PARASITES AND PARASITE COMMUNITIES OF ALBURNUS ALBURNUS (LINNAEUS, 1758) FROM THE DANUBE RIVER	Sci. Pap.-Ser. D-Anim. Sci.	2020	63	2		English	Article	Alburnus alburnus; Bulgaria; Danube River; parasites; parasite communities	HELMINTH COMMUNITIES; FAUNA	In the spring, summer and autumn of 2019, ecoparasitological studies were conducted on 165 specimens of Alburnus alburnus (Linnaeus, 1758) from the Danube River (Koshava, Kudelin and Novo selo villages, Vidin region). The species diversity of parasites of the bleak was determined Seven species of parasites were identified: 4 species of Trematoda (Nicolla skrjabini (Iwanitzky, 1928), Allocreadium …	[Zaharieva, Radoslava; Kirin, Diana] Agr Univ Plovdiv, Dept Agroecol & Environm Protect, Mendeleev 12, Plovdiv 4000, Bulgaria		Zaharieva, R (corresponding author), Agr Univ Plovdiv, Dept Agroecol & Environm Protect, Mendeleev 12, Plovdiv 4000, Bulgaria.	Zaharieva, Radoslava; Kirin, Diana	radoslava.zaharieva7@gmail.com			Agricultural University Plovdiv; Centre of Research, Technology Transfer and Protection of Intellectual Property Rights at the Agricultural University	Agricultural University Plovdiv; Centre of Research, Technology Transfer and Protection of Intellectual Property Rights at the Agricultural University	The research was conducted with the finance support from the Agricultural University Plovdiv in connection with the PhD dissertation. We are grateful to the leadership of the Centre of Research, Technology Transfer and Protection of Intellectual Property Rights at the Agricultural University for the funds received in direction Support for doctoral programs.		39	3	3	0	0	UNIV AGRICULTURAL SCIENCES & VETERINARY MEDICINE BUCHAREST	BUCHAREST	59 MARASTI BOULEVARD, DISTRICT 1, BUCHAREST, 011464, ROMANIA	2285-5750	2393-2260		SCIENTIFIC PAPERS-SERIES D-ANIMAL SCIENCE	SCI PAP-SER D-ANIM S						393	400					8
121	Used-SEASONS	Zaharieva, R; Kirin, D	PARASITES AND PARASITE COMMUNITIES OF THE COMMON NASE (CHONDROSTOMA NASUS (LINNAEUS, 1758)) FROM THE DANUBE RIVER	Sci. Pap.-Ser. D-Anim. Sci.	2020	63	2		English	Article	Bulgaria; Chondrostoma nasus; Danube River; helminths; helminth communities	HELMINTH COMMUNITIES; FAUNA	In 2019, studies on the parasites and parasite communities of Chondrostoma nasus (Linnaeus, 1758) from the Danube River, Bulgaria (Koshava and Kudelin villages, Vidin region) were conducted. After ecoparasitological studies of a total of 155 specimens of C. nasus from the two biotopes, eight species of parasites were found: two species of the class Trematoda (Allocreadium isoporum (Looss. 1894), …	[Zaharieva, Radoslava; Kirin, Diana] Agr Univ Plovdiv, Dept Agroecol & Environm Protect, Mendeleev 12, Plovdiv 4000, Bulgaria		Zaharieva, R (corresponding author), Agr Univ Plovdiv, Dept Agroecol & Environm Protect, Mendeleev 12, Plovdiv 4000, Bulgaria.	Zaharieva, Radoslava; Kirin, Diana	radoslava.zaharieva7@gmail.com			Agricultural University Plovdiv; Centre of Research, Technology Transfer and Protection of Intellectual Property Rights at the Agricultural University	Agricultural University Plovdiv; Centre of Research, Technology Transfer and Protection of Intellectual Property Rights at the Agricultural University	The study was conducted with the funds received from the Agricultural University Plovdiv in connection with the PhD dissertation. We are grateful to the leadership of Centre of Research, Technology Transfer and Protection of Intellectual Property Rights at the Agricultural University for the funding received for a research project in the section Support for doctoral programs.		44	2	2	0	2	UNIV AGRICULTURAL SCIENCES & VETERINARY MEDICINE BUCHAREST	BUCHAREST	59 MARASTI BOULEVARD, DISTRICT 1, BUCHAREST, 011464, ROMANIA	2285-5750	2393-2260		SCIENTIFIC PAPERS-SERIES D-ANIMAL SCIENCE	SCI PAP-SER D-ANIM S						409	416					8
122	Does not meet criteria	Chunchukova, M; Kirin, D	NEW DATA ON THE HELMINTH FAUNA OF ABRAMIS BRAMA FROM THE DANUBE RIVER, BULGARIA	Sci. Pap.-Ser. D-Anim. Sci.	2020	63	2		English	Article	Abramis brama; Bulgaria; Danube; helminth communities; helminths	COMMUNITIES	During the summer of 2017, 10 specimens of:freshwater bream (Abramis brama (Linnaeus. 1758)) from the Bulgarian part of the Lower Danube River were examined with standard techniques for parasites. Helminth parasites were recorded in 9 freshwater bream specimens (90.00%) from the Danube River. Five species of parasites were identified: one cestode species Caryophyllaeus laticeps (Pallas, 1781), tw…	[Chunchukova, Mariya; Kirin, Diana] Agr Univ Plovdiv, Dept Agroecol & Environm Protect, Mendeleev 12, Plovdiv 4000, Bulgaria		Chunchukova, M (corresponding author), Agr Univ Plovdiv, Dept Agroecol & Environm Protect, Mendeleev 12, Plovdiv 4000, Bulgaria.	Chunchukova, Mariya; Kirin, Diana	m.chunchukova@abv.bg							35	2	2	0	0	UNIV AGRICULTURAL SCIENCES & VETERINARY MEDICINE BUCHAREST	BUCHAREST	59 MARASTI BOULEVARD, DISTRICT 1, BUCHAREST, 011464, ROMANIA	2285-5750	2393-2260		SCIENTIFIC PAPERS-SERIES D-ANIMAL SCIENCE	SCI PAP-SER D-ANIM S						473	478					6
123	Does not meet criteria	Cruz-Rosado, L; Contreras-Sanchez, WM; Hernandez-Vidal, U; Gomez-Gutierrez, J; Contreras-Garcia, MD; Mcdonal-Vera, A	Seasonal variability of near-surface zooplankton community structure in the southern Gulf of Mexico	Lat. Am. J. Aquat. Res.	2020	48	4	http://dx.doi.org/10.3856/vol48-issue4-fulltext-2503	English	Article	zooplankton; taxonomic groups; abundance; distribution; seasonal variability; Gulf of Mexico	VERTICAL-DISTRIBUTION; EUPHAUSIIDS CRUSTACEA; ICHTHYOPLANKTON; ASSEMBLAGES; ABUNDANCE; USUMACINTA; DIVERSITY; BIOMASS; WATERS; SHELF	The zooplankton taxonomic group composition was analyzed in a known spawning area for snooks of the family Centropomidae during March 2011-February 2012 near the Gonzalez River's mouth, a tributary of the Grijalva-Usumacinta River system, discharging into the southern Gulf of Mexico. Zooplankton was collected near the surface using three distinct zooplankton nets (20, 64, and 120 mu m). Sixteen z…	[Cruz-Rosado, Leonardo; Contreras-Sanchez, Wilfrido M.; Hernandez-Vidal, Ulises; de Jesus Contreras-Garcia, Maria; Mcdonal-Vera, Alejandro] Univ Juarez Autonoma Tabasco, Div Acad Ciencias Biol, Villahermosa, Tabasco, Mexico; [Gomez-Gutierrez, Jaime] Inst Politecn Nacl, Dept Plancton & Ecol Marina, Ctr Interdisciplinario Ciencias Marinas, La Paz, Baja Calif Sur, Mexico		Contreras-Sanchez, WM (corresponding author), Univ Juarez Autonoma Tabasco, Div Acad Ciencias Biol, Villahermosa, Tabasco, Mexico.	Cruz-Rosado, Leonardo; Contreras-Sanchez, Wilfrido M.; Hernandez-Vidal, Ulises; Gomez-Gutierrez, Jaime; de Jesus Contreras-Garcia, Maria; Mcdonal-Vera, Alejandro	contrerw@hotmail.com	Contreras-Sánchez, Wilfrido M./AAF-1766-2022; Hernandez-Vidal, Ulises/AAE-6633-2022; Gomez-Gutierrez, Jaime/Q-8647-2018	Contreras-Sánchez, Wilfrido M./0000-0001-8072-2182; Hernandez-Vidal, Ulises/0000-0001-6722-3610; Gomez-Gutierrez, Jaime/0000-0003-2516-897X	United States Agency for Internal Development (USAID) [LAG-G-00-9690015-00]; CONACyT [258602]	United States Agency for Internal Development (USAID)(United States Agency for International Development (USAID)); CONACyT(Consejo Nacional de Ciencia y Tecnologia (CONACyT))	Authors thank the anglers from the Sociedad Cooperativa de Pescadores San Ramon de Tabasco, especially Ramon Dominguez-Sanchez, for his invaluable logistical support during our biological and environmental surveys. This investigation was a part of the Aquaculture Collaborative Research Support Program, supported partly by the United States Agency for Internal Development (USAID) (LAG-G-00-9690015…		57	2	2	2	3	UNIV CATOLICA DE VALPARAISO	VALPARAISO	AV BRASIL 2950, PO BOX 4059, VALPARAISO, CHILE	0718-560X	0717-7178		LATIN AMERICAN JOURNAL OF AQUATIC RESEARCH	LAT AM J AQUAT RES						649	661		10.3856/vol48-issue4-fulltext-2503			13
124	Does not meet criteria	Padilla-Aguilar, P; Romero-Callejas, E; Osorio-Sarabia, D; de Leon, GPP; Alcala-Canto, Y	New records of helminth parasites of nine species of waterfowl in Mexico, and a checklist of the helminth fauna of Anatidae occurring in Mexican wetlands	J. Helminthol.	2020	94		http://dx.doi.org/10.1017/S0022149X20000577	English	Article	Waterfowl; birds; helminths; Trematoda; Cestoda; Nematoda; Acanthocephala	ANAS-PLATYRHYNCHOS-DIAZI; SOUTHWEST TEXAS; ACANTHOCEPHALA POLYMORPHIDAE; WILDLIFE VERTEBRATES; CLOACAL CESTODE; LIFE-HISTORY; WINGED TEAL; DUCK; PREVALENCE; MALLARDS	Wild and domestic populations of waterfowl garner economic benefits, as they are hunted for human consumption or as a recreational activity. Waterfowl migrate to their wintering grounds in Mexican wetlands where habitat conditions are more favourable. In this study, we present a list of helminth species sampled from the gastrointestinal tract of 59 wild birds belonging to the family Anatidae in t…	[Padilla-Aguilar, P.; Romero-Callejas, E.; Alcala-Canto, Y.] Univ Nacl Autonoma Mexico, Fac Med Vet & Zootecnia, Av Univ 3000, Cdmx 04510, Mexico; [Osorio-Sarabia, D.; Perez-Ponce de Leon, G.] Univ Nacl Autonoma Mexico, Inst Biol, Ciudad Univ, Mexico City 04510, DF, Mexico; [Perez-Ponce de Leon, G.] UNAM, Escuela Nacl Estudios Super, Unidad Merida, Km 4-5 Carretera Merida Tetiz, Ucu 97357, Yucata…		Alcala-Canto, Y (corresponding author), Univ Nacl Autonoma Mexico, Fac Med Vet & Zootecnia, Av Univ 3000, Cdmx 04510, Mexico.	Padilla-Aguilar, P.; Romero-Callejas, E.; Osorio-Sarabia, D.; Perez-Ponce de Leon, G.; Alcala-Canto, Y.	yazmin@unam.mx	de León, Gerardo Pérez Ponce/U-3869-2017	de León, Gerardo Pérez Ponce/0000-0001-6472-5113; Alcala-Canto, Yazmin/0000-0001-7809-392X	Direccion General de Asuntos del Personal Academico of Universidad Nacional Autonoma de Mexico [PAPIIT IN218720]	Direccion General de Asuntos del Personal Academico of Universidad Nacional Autonoma de Mexico	This work was supported by the Direccion General de Asuntos del Personal Academico of Universidad Nacional Autonoma de Mexico (grant number PAPIIT IN218720).		72	2	2	3	11	CAMBRIDGE UNIV PRESS	CAMBRIDGE	EDINBURGH BLDG, SHAFTESBURY RD, CB2 8RU CAMBRIDGE, ENGLAND	0022-149X	1475-2697		JOURNAL OF HELMINTHOLOGY	J HELMINTHOL								e176	10.1017/S0022149X20000577			15
125	Does not meet criteria	Prasopdee, S; Kulsantiwong, J; Sathavornmanee, T; Thitapakorn, V	The effects of temperature and salinity on the longevity ofOpisthorchis viverrinicercariae: a climate change concern	J. Helminthol.	2020	94		http://dx.doi.org/10.1017/S0022149X20000498	English	Article	Opisthorchis viverrini; temperature; salinity; climate change; cercarial transmission; cholangiocarcinoma	BITHYNIA-SIAMENSIS-GONIOMPHALOS; HOST-PARASITE RELATIONSHIPS; KHON-KAEN PROVINCE; OPISTHORCHIS-VIVERRINI; CERCARIAL EMERGENCE; NORTHEAST THAILAND; HIGH PREVALENCE; LIFE-CYCLE; INFECTION; SURVIVAL	Research on the effects of environmental factors influenced by climate change on parasite transmissibility is an area garnering recent attention worldwide. However, there is still a lack of studies on the life cycle ofOpisthorchis viverrini, a carcinogenic trematode found in countries of the Lower Mekong subregion of Lao PDR, Cambodia, Myanmar, Vietnam and Thailand. To evaluate the influences of …	[Prasopdee, S.; Sathavornmanee, T.; Thitapakorn, V.] Thammasat Univ, Res Grp Dev Diag & Targeted Therapeut Opisthorchi, Chulabhorn Int Coll Med, Klongluang 12120, Pathum Thani, Thailand; [Kulsantiwong, J.] Udon Thani Rajabhat Univ, Dept Biol, Fac Sci, Udon Thani 41000, Thailand		Prasopdee, S (corresponding author), Thammasat Univ, Res Grp Dev Diag & Targeted Therapeut Opisthorchi, Chulabhorn Int Coll Med, Klongluang 12120, Pathum Thani, Thailand.	Prasopdee, S.; Kulsantiwong, J.; Sathavornmanee, T.; Thitapakorn, V.	sattra.vet16@gmail.com		Thitapakorn, Veerachai/0000-0001-9350-2146; Prasopdee, Sattrachai/0000-0003-0175-9679; Sathavornmanee, Thanakrit/0000-0002-9176-0587	Thammasat University Research Fund under the TU Research Scholar [4/2560]; Thailand Research Fund Grant for New Researchers [TRG5880212]	Thammasat University Research Fund under the TU Research Scholar; Thailand Research Fund Grant for New Researchers	Sattrachai Prasopdee received funding from the Thammasat University Research Fund under the TU Research Scholar (contract number 4/2560), and the Thailand Research Fund Grant for New Researchers (grant number TRG5880212).		45	1	1	0	9	CAMBRIDGE UNIV PRESS	CAMBRIDGE	EDINBURGH BLDG, SHAFTESBURY RD, CB2 8RU CAMBRIDGE, ENGLAND	0022-149X	1475-2697		JOURNAL OF HELMINTHOLOGY	J HELMINTHOL								e165	10.1017/S0022149X20000498			6
126	Does not meet criteria	Milotic, D; Milotic, M; Koprivnikar, J	Effects of road salt on a free-living trematode infectious stage	J. Helminthol.	2020	94		http://dx.doi.org/10.1017/S0022149X20000309	English	Article	aquatic parasitology; road-salts; trematodes; cercariae; freshwater ecology	DEICING SALT; CERCARIAE; SALINITY; SALINIZATION; SURVIVAL; WATER; PARASITES; IMPACTS; HOST; SUSCEPTIBILITY	Many temperate freshwater habitats are at risk for contamination by run-off associated with the application of road de-icing salts. Elevated salinity can have various detrimental effects on freshwater organisms, including greater susceptibility to infection by parasites and pathogens. However, to better understand the net effects of road salt exposure on host-parasite dynamics, it is necessary to…	[Milotic, D.; Milotic, M.; Koprivnikar, J.] Ryerson Univ, Dept Chem & Biol, 350 Victoria St, Toronto, ON M5B 2K3, Canada; [Milotic, M.] Univ Otago, Dept Zool, Dunedin, New Zealand		Milotic, D (corresponding author), Ryerson Univ, Dept Chem & Biol, 350 Victoria St, Toronto, ON M5B 2K3, Canada.	Milotic, D.; Milotic, M.; Koprivnikar, J.	dino.milotic@gmail.com		Milotic, Dino/0000-0003-2724-1624	NSERC Discovery grant [RGPIN-2015-05566]	NSERC Discovery grant(Natural Sciences and Engineering Research Council of Canada (NSERC))	This work was supported by a NSERC Discovery grant to J.K. (grant number RGPIN-2015-05566).		60	2	2	5	17	CAMBRIDGE UNIV PRESS	CAMBRIDGE	EDINBURGH BLDG, SHAFTESBURY RD, CB2 8RU CAMBRIDGE, ENGLAND	0022-149X	1475-2697		JOURNAL OF HELMINTHOLOGY	J HELMINTHOL								e150	10.1017/S0022149X20000309			7
127	Does not meet criteria	Parietti, M; Merlo, MJ; Etchegoin, JA	Spatio-temporal variations in larval digenean assemblages of Heleobia parchappii (Mollusca: Cochliopidae) inhabiting four human-impacted streams	J. Helminthol.	2020	94		http://dx.doi.org/10.1017/S0022149X2000019X	English	Article	Molluscan host; Trematoda; Environmental factors; Anthropogenic disturbances; Streams	TREMATODE INFECTIONS; PARASITE COMMUNITIES; TEMPORAL VARIATION; ANTHROPOGENIC DISTURBANCE; LANDSCAPE STRUCTURE; SEASONAL DYNAMICS; SPECIES RICHNESS; HABITAT; DIVERSITY; SCALE	In the last years, a growing number of studies have focused on the search for biological indicators of human impact in freshwater environments. Given their susceptibility to different types of impact, larval digeneans have been considered as useful tools for the study of temporal variations in parasite communities. However, few studies have been carried out in lotic environments. For that reason,…	[Parietti, M.; Merlo, M. J.; Etchegoin, J. A.] Univ Nacl Mar del Plata, Lab Parasitol, CONICET, IIPROSAM Inst Invest Prod Sanidad & Ambiente,FCEy, Juan B Justo 2550, RA-7600 Mar Del Plata, Argentina		Parietti, M (corresponding author), Univ Nacl Mar del Plata, Lab Parasitol, CONICET, IIPROSAM Inst Invest Prod Sanidad & Ambiente,FCEy, Juan B Justo 2550, RA-7600 Mar Del Plata, Argentina.	Parietti, M.; Merlo, M. J.; Etchegoin, J. A.	manuelaparietti@hotmail.com			FONCYT(PICT) [1974, 1819]; Universidad Nacional de Mar del Plata [15/E831 EXA873/18]	FONCYT(PICT)(ANPCyTFONCyT); Universidad Nacional de Mar del Plata(National University of La Plata)	This studywas supported by grants fromFONCYT(J.A.E., PICT number 1819; M.J.M., PICT number 1974) and from Universidad Nacional de Mar del Plata (J.A.E., grant number 15/E831 EXA873/18).		88	2	2	0	2	CAMBRIDGE UNIV PRESS	CAMBRIDGE	EDINBURGH BLDG, SHAFTESBURY RD, CB2 8RU CAMBRIDGE, ENGLAND	0022-149X	1475-2697		JOURNAL OF HELMINTHOLOGY	J HELMINTHOL								e137	10.1017/S0022149X2000019X			8
128	Does not meet criteria	Namsanor, J; Kiatsopit, N; Laha, T; Andrews, RH; Petney, TN; Sithithaworn, P	Infection Dynamics of Opisthorchis viverrini Metacercariae in Cyprinid Fishes from Two Endemic Areas in Thailand and Lao PDR	Am. J. Trop. Med. Hyg.	2020	102	1	http://dx.doi.org/10.4269/ajtmh.19-0432	English	Article		BITHYNIA-SIAMENSIS-GONIOMPHALOS; FISHBORNE TREMATODE METACERCARIAE; FRESH-WATER FISH; SENSU-LATO; LIVER FLUKE; VIENTIANE-MUNICIPALITY; ZOONOTIC TREMATODES; HELMINTH INFECTIONS; INTERMEDIATE HOSTS; SARAVANE PROVINCE	The infection dynamics of Opisthorchis viverrini metacercariae was analyzed in cyprinid fish from endemic areas in Mukdahan Province, Thailand, and Khammouane Province, Lao PDR. The fish were collected during the cool-dry (November-February), hot-dry (March-May), and rainy (June-October) seasons in 2017. They were examined by the digestion method, and the infection status was statistically analyz…	[Namsanor, Jutamas; Kiatsopit, Nadda; Laha, Thewarach; Sithithaworn, Paiboon] Khon Kaen Univ, Fac Med, Dept Parasitol, Khon Kaen 40002, Thailand; [Namsanor, Jutamas; Kiatsopit, Nadda; Andrews, Ross H.; Petney, Trevor N.; Sithithaworn, Paiboon] Khon Kaen Univ, Fac Med, Cholangiocarcinoma Res Inst CARI, Khon Kaen 40002, Thailand; [Andrews, Ross H.] Imperial Coll London, Fac Med, London, England; [P…		Sithithaworn, P (corresponding author), Khon Kaen Univ, Fac Med, Dept Parasitol, Khon Kaen 40002, Thailand.;Sithithaworn, P (corresponding author), Khon Kaen Univ, Fac Med, Cholangiocarcinoma Res Inst CARI, Khon Kaen 40002, Thailand.	Namsanor, Jutamas; Kiatsopit, Nadda; Laha, Thewarach; Andrews, Ross H.; Petney, Trevor N.; Sithithaworn, Paiboon	jutamas.namsanor@gmail.com; nd_tg_na@yahoo.com; thewa_la@kku.ac.th; rhandrews@gmail.com; petney@kit.edu; paibsit@gmail.com		Namsanor, Jutamas/0000-0001-5225-7455	Cholangiocarcinoma Research Institute (CARI), Khon Kaen University; Fluke Free Thailand; National Research Council of Thailand	Cholangiocarcinoma Research Institute (CARI), Khon Kaen University; Fluke Free Thailand; National Research Council of Thailand(National Research Council of Thailand (NRCT))	This work was supported by Cholangiocarcinoma Research Institute (CARI), Khon Kaen University, and Fluke Free Thailand, National Research Council of Thailand.		41	7	7	0	8	AMER SOC TROP MED & HYGIENE	MCLEAN	8000 WESTPARK DR, STE 130, MCLEAN, VA 22101 USA	0002-9637	1476-1645		AMERICAN JOURNAL OF TROPICAL MEDICINE AND HYGIENE	AM J TROP MED HYG	JAN					110	116		10.4269/ajtmh.19-0432			7
129	Does not meet criteria	Juhasova, L; Radacovska, A; Bazsalovicsova, E; Miklisova, D; Bindzarova-Gerel'ova, M; Kralova-Hromadova, I	A study of the endohelminths of the European perch Perca fluviatilis L. from the central region of the Danube river basin in Slovakia	ZooKeys	2019		899	http://dx.doi.org/10.3897/zookeys.899.39638	English	Article	endoparasites; Clinostomum complanatum; Eustrongylides sp.; Percidae; Proteocephalus percae; Triaenophoru nodulosus	FRESH-WATER FISHES; DIGENEA CLINOSTOMIDAE; SEASONAL OCCURRENCE; CESTODA; BOTHRIOCEPHALIDEA; EUSTRONGYLIDES; COMMUNITIES; HELMINTHS; PARASITES; NEMATODA	The European perch Perca fluviatilis L. serves as a host of different endohelminths of Trematoda, Cestoda, Nematoda, and Acanthocephala. Its natural range covers freshwater basins throughout much of Europe, including the Danube. Since information about endohelminths of European perch from this international river basin has been rather sporadic, the parasitological examinations of 700 perch from t…	[Juhasova, L'udmila; Radacovska, Alzbeta; Bazsalovicsova, Eva; Miklisova, Dana; Kralova-Hromadova, Ivica] Slovak Acad Sci, Inst Parasitol, Hlinkova 3, Kosice 04001, Slovakia; [Bindzarova-Gerel'ova, Marcela] Tech Univ Kosice, Inst Geodesy Cartog & Geog Informat Syst, Fac Min Ecol Proc Control & Geotechnol, PK 19, Kosice 04120, Slovakia		Kralova-Hromadova, I (corresponding author), Slovak Acad Sci, Inst Parasitol, Hlinkova 3, Kosice 04001, Slovakia.	Juhasova, L'udmila; Radacovska, Alzbeta; Bazsalovicsova, Eva; Miklisova, Dana; Bindzarova-Gerel'ova, Marcela; Kralova-Hromadova, Ivica	hromadova@saske.sk	Radačovská, Alžbeta/AAM-2285-2020; Miklisová, Dana/V-9837-2018; Bazsalovicsová, Eva/AAM-3202-2020; Juhásová, Ludmila/AAM-2841-2020; Kralova-Hromadova, Ivica/H-4327-2018	Radačovská, Alžbeta/0000-0002-0336-0699; Miklisová, Dana/0000-0001-8364-3404; Bazsalovicsová, Eva/0000-0003-4308-8594; Juhásová, Ludmila/0000-0002-0067-6778; Kralova-Hromadova, Ivica/0000-0003-0523-7093	Slovak Research and Development Agency [APVV-15-0004]; Slovak Grant Agency VEGA [2/0134/17]; Research and Development Operational Programme - ERDF: Environmental protection against parasitozoonoses under the influence of global climate and social changes [ITMS: 26220220116]	Slovak Research and Development Agency(Slovak Research and Development Agency); Slovak Grant Agency VEGA(Vedecka grantova agentura MSVVaS SR a SAV (VEGA)); Research and Development Operational Programme - ERDF: Environmental protection against parasitozoonoses under the influence of global climate and social changes	The work was financially supported by the Slovak Research and Development Agency under contract APVV-15-0004, the Slovak Grant Agency VEGA no. 2/0134/17, and by the Research and Development Operational Programme funded by the ERDF: Environmental protection against parasitozoonoses under the influence of global climate and social changes (code ITMS: 26220220116; rate 0.2). The authors would like t…		34	6	6	1	6	PENSOFT PUBLISHERS	SOFIA	12 PROF GEORGI ZLATARSKI ST, SOFIA, 1700, BULGARIA	1313-2989	1313-2970		ZOOKEYS	ZOOKEYS	DEC 12					47	58		10.3897/zookeys.899.39638			12
130	Used-MONTHS	Cichy, A; Marszewska, A; Ciapka, P; Zbikowska, E	Different thermal conditions of lakes affect host-parasite systems: A case study of Viviparus contectus (Millet, 1813) and digenean trematodes	Freshw. Biol.	2020	65	3	http://dx.doi.org/10.1111/fwb.13434	English	Article	Caenogastropoda; cercariae; temperature; life-history traits; prevalence	CLIMATE-CHANGE; WATER TEMPERATURE; MOLLUSCA-GASTROPODA; SNAIL; SIZE; GROWTH; FISH; COMMUNITY; IMPACTS; TRANSMISSION	Thermal disturbance of aquatic ecosystems directly and/or indirectly affects interspecific interactions, including parasitism. Both hosts and parasites respond differently to environmental changes, thus, predicting how host-parasite systems behave under the influence of disturbance remains a challenge. The aim of the study was to check how the differences in thermal conditions of lakes affect lif…	[Cichy, Anna; Marszewska, Anna; Ciapka, Przemyslaw; Zbikowska, Elzbieta] Nicolaus Copernicus Univ, Fac Biol & Vet Sci, Dept Invertebrate Zool & Parasitol, Lwowska 1, PL-87100 Torun, Poland		Cichy, A (corresponding author), Nicolaus Copernicus Univ, Fac Biol & Vet Sci, Dept Invertebrate Zool & Parasitol, Lwowska 1, PL-87100 Torun, Poland.	Cichy, Anna; Marszewska, Anna; Ciapka, Przemyslaw; Zbikowska, Elzbieta	annacichy@umk.pl	Stanicka, Anna/ABE-9841-2021; Cichy, Anna/G-8657-2014; Żbikowska, Elżbieta/AFW-7046-2022; Cichy, Anna/Y-8764-2019	Stanicka, Anna/0000-0002-4287-8482; Cichy, Anna/0000-0001-7827-0738; Żbikowska, Elżbieta/0000-0002-6126-8540; Cichy, Anna/0000-0001-7827-0738	Nicolaus Copernicus University Individual Research Grant [2237-B]	Nicolaus Copernicus University Individual Research Grant	Nicolaus Copernicus University Individual Research Grant, Grant/Award Number: 2237-B		78	1	1	2	12	WILEY	HOBOKEN	111 RIVER ST, HOBOKEN 07030-5774, NJ USA	0046-5070	1365-2427		FRESHWATER BIOLOGY	FRESHWATER BIOL	MAR					417	425		10.1111/fwb.13434		DEC 2019	9
131	Does not meet criteria	Negreiros, LP; Florentino, AC; Pereira, FB; Tavares-Dias, M	Long-term temporal variation in the parasite community structure of metazoans of Pimelodus blochii (Pimelodidae), a catfish from the Brazilian Amazon	Parasitol. Res.	2019	118	12	http://dx.doi.org/10.1007/s00436-019-06480-x	English	Article	Diversity; Ecology; Helminths; Nematodes	INTESTINAL HELMINTH COMMUNITIES; EELS ANGUILLA-ANGUILLA; GOBIID FISHES; RICHNESS; SILURIFORMES; DISPERSION; CHECKLIST; DYNAMICS; ECOLOGY; PISCES	The Amazon represents one of the most complex biomes in the world; however, the temporal variations in parasite community structure of fishes inhabiting this region remain poorly understood. Therefore, processes generating such variations are still unknown. The present study evaluated the long-term temporal variation of community structure of metazoan parasites of Pimelodus blochii collected in I…	[Negreiros, Luciano Pereira] Inst Fed Acre IFAC, Rio Branco, Estado Do Acre, Brazil; [Florentino, Alexandro Cezar] Univ Fed Amapa UNIFAP, Macapa, Estado Do Amapa, Brazil; [Pereira, Felipe Bisaggio] Univ Fed Mato Grosso do Sul UFMS, Inst Biociencias INBIO, Programa Posgrad Biol Anim, Campo Grande, MS, Brazil; [Tavares-Dias, Marcos] Embrapa Amapa, Macapa, Estado Do Amapa, Brazil		Tavares-Dias, M (corresponding author), Embrapa Amapa, Macapa, Estado Do Amapa, Brazil.	Negreiros, Luciano Pereira; Florentino, Alexandro Cezar; Pereira, Felipe Bisaggio; Tavares-Dias, Marcos	marcos.tavares@embrapa.br	Tavares-Dias, Marcos/AAI-4783-2021; Florentino, Alexandro Cezar/G-1029-2011; Florentino, Alexandro/AAB-2446-2020; Pereira, Felipe Bisaggio/D-6289-2015	Florentino, Alexandro Cezar/0000-0002-8880-9618; Florentino, Alexandro/0000-0002-8880-9618; Pereira, Felipe Bisaggio/0000-0002-7921-5965; Tavares-Dias, Marcos/0000-0002-8376-1846	Conselho Nacional de Desenvolvimento Cientifico e Tecnologico (CNPq, Brazil) [303013/2015-0]	Conselho Nacional de Desenvolvimento Cientifico e Tecnologico (CNPq, Brazil)(Conselho Nacional de Desenvolvimento Cientifico e Tecnologico (CNPQ))	The authors thank the Conselho Nacional de Desenvolvimento Cientifico e Tecnologico (CNPq, Brazil) for the productivity research grant awarded to Dr. M. Tavares-Dias (#303013/2015-0).		40	3	4	0	10	SPRINGER	NEW YORK	233 SPRING ST, NEW YORK, NY 10013 USA	0932-0113	1432-1955		PARASITOLOGY RESEARCH	PARASITOL RES	DEC					3337	3347		10.1007/s00436-019-06480-x			11
132	Does not meet criteria	Mereta, ST; Bedewi, J; Yewhalaw, D; Mandefro, B; Abdie, Y; Tegegne, D; Birke, W; Mulat, WL; Kloos, H	Environmental determinants of distribution of freshwater snails and trematode infection in the Omo Gibe River Basin, southwest Ethiopia	Infect. Dis. Poverty	2019	8	1	http://dx.doi.org/10.1186/s40249-019-0604-y	English	Article	Biomphalaria pfeifferi; Cercaria; Ethiopia; Freshwater; Schistosomiasis; Snail; Trematode	NATURAL WETLANDS; SCHISTOSOME; PREVALENCE; CERCARIAE; DIVERSITY; UPDATE; HOST	Background Determination of infection rates of snail populations is one of the basic tools for epidemiological studies of snail borne diseases. In this study, we opted to determine the trematode infection of freshwater snails in the Omo-Gibe River Basin, southwest Ethiopia. Methods We collected snail samples from 130 observation sites in lakes, wetlands, rivers, reservoirs and irrigation canals s…	[Mereta, Seid Tiku; Bedewi, Jemal; Abdie, Yihun; Birke, Wondwosen] Jimma Univ, Dept Environm Hlth Sci & Technol, POB 378, Jimma, Ethiopia; [Yewhalaw, Delenasaw] Jimma Univ, Dept Med Lab Sci & Pathol, POB 378, Jimma, Ethiopia; [Mandefro, Belayhun] Dilla Univ, Coll Nat & Computat Sci, Dept Biol, POB 419, Dilla, Ethiopia; [Tegegne, Dechassa] Jimma Univ, Sch Vet Med, POB 307, Jimma, Ethiopia; [Mulat,…		Mereta, ST (corresponding author), Jimma Univ, Dept Environm Hlth Sci & Technol, POB 378, Jimma, Ethiopia.	Mereta, Seid Tiku; Bedewi, Jemal; Yewhalaw, Delenasaw; Mandefro, Belayhun; Abdie, Yihun; Tegegne, Dechassa; Birke, Wondwosen; Mulat, Worku Legesse; Kloos, Helmut	seidtiku@yahoo.com	Abdie, Yihun/AAI-3203-2020		Jimma University [HRPC2016]	Jimma University	This research was supported by grants HRPC2016 from Jimma University. The funding organization had no role in study design, data collection, data analysis, data interpretation, or writing of the report.		45	5	5	1	4	BMC	LONDON	CAMPUS, 4 CRINAN ST, LONDON N1 9XW, ENGLAND	2095-5162	2049-9957		INFECTIOUS DISEASES OF POVERTY	INFECT DIS POVERTY	NOV 20							93	10.1186/s40249-019-0604-y			10
133	Does not meet criteria	Tracz, ES; Al-Jubury, A; Buchmann, K; Bygum, A	Outbreak of Swimmer's Itch in Denmark	Acta Derm.-Venereol.	2019	99	12	http://dx.doi.org/10.2340/00015555-3309	English	Article	swimmer's itch; cercarial dermatitis; Trichobilharzia	CERCARIAL DERMATITIS; RISK-FACTORS; SNAILS; SCHISTOSOMES; SYSTEM	Swimmer's itch, or cercarial dermatitis, is a waterborne non-communicable skin condition caused by schistosome cercariae released by aquatic snails. Cercarial dermatitis appears worldwide, but may be caused by different trematode species. The itchy maculopapular rash develops on exposed areas of the skin and typically resolves within 1-3 weeks. Shedding of infective larvae from snails is temperat…	[Tracz, Eva Susanna] Aarhus Univ Hosp, Dept Dermatol, Palle Juul Jensens Blvd 99, DK-8200 Aarhus N, Denmark; [Al-Jubury, Azmi; Buchmann, Kurt] Univ Copenhagen, Fac Hlth & Med Sci, Dept Vet & Anim Sci, Copenhagen, Denmark; [Bygum, Anette] Odense Univ Hosp, Dept Dermatol, Odense, Denmark; [Bygum, Anette] Odense Univ Hosp, Allergy Ctr, Odense, Denmark		Tracz, ES (corresponding author), Aarhus Univ Hosp, Dept Dermatol, Palle Juul Jensens Blvd 99, DK-8200 Aarhus N, Denmark.	Tracz, Eva Susanna; Al-Jubury, Azmi; Buchmann, Kurt; Bygum, Anette	Eva.tracz@gmail.com		Buchmann, Kurt/0000-0002-2747-237X; Bygum, Anette/0000-0002-3004-0180; Tracz, Eva Susanna/0000-0002-1185-5747					30	10	10	3	5	ACTA DERMATO-VENEREOLOGICA	UPPSALA	TRADGARDSGATAN 14, UPPSALA, SE-753 09, SWEDEN	0001-5555	1651-2057		ACTA DERMATO-VENEREOLOGICA	ACTA DERM-VENEREOL	NOV					1116	1120		10.2340/00015555-3309			5
134	Does not meet criteria	Berkhout, BW; Borregaard, MK; Brandl, R; Brandle, M; Dehling, DM; Hof, C; Poulin, R; Thieltges, DW	Host assemblage and environment shape beta-diversity of freshwater parasites across diverse taxa at a continental scale	Glob. Ecol. Biogeogr.	2020	29	1	http://dx.doi.org/10.1111/geb.13005	English	Article	beta-diversity; aquatic parasites; aquatic vertebrates; biodiversity congruence patterns; dispersion; distribution; generalized dissimilarity modelling; macroparasites; Mantel test	SPECIES RICHNESS; DISTANCE DECAY; HELMINTH-PARASITES; SPATIAL-PATTERN; SIMILARITY; COMMUNITIES; BIODIVERSITY; THERMODYNAMICS; BIOGEOGRAPHY; ABUNDANCE	Aim Positive relationships in compositional similarity between consumer and resource assemblages are widely known in free-living taxa, but less is known about parasites and their hosts. We investigated whether congruent patterns of assemblage similarity across diverse taxa of hosts and parasites exist at a continental scale and quantified the relative importance of host assemblages and environmen…	[Berkhout, Boris W.] Univ Leicester, Dept Genet & Genome Biol, Adrian Bldg,Univ Rd, Leicester LE1 7RH, Leics, England; [Borregaard, Michael K.] Univ Copenhagen, Ctr Macroecol Evolut & Climate, Nat Hist Museum Denmark, Copenhagen E, Denmark; [Brandl, Roland; Braendle, Martin] Philipps Univ Marburg, Fac Biol, Dept Ecol, Anim Ecol, Marburg, Germany; [Dehling, D. Matthias] Univ Canterbury, Sch Biol S…		Berkhout, BW (corresponding author), Univ Leicester, Dept Genet & Genome Biol, Adrian Bldg,Univ Rd, Leicester LE1 7RH, Leics, England.	Berkhout, Boris W.; Borregaard, Michael K.; Brandl, Roland; Braendle, Martin; Dehling, D. Matthias; Hof, Christian; Poulin, Robert; Thieltges, David W.	bwberkhout@protonmail.com	Poulin, Robert/C-3117-2008; Thieltges, David/E-5719-2015; Hof, Christian/J-8888-2014; Borregaard, Michael/B-8442-2008	Poulin, Robert/0000-0003-1390-1206; Hof, Christian/0000-0002-7763-1885; Berkhout, Boris/0000-0002-7456-1359; Borregaard, Michael/0000-0002-8146-8435; Dehling, Matthias/0000-0002-2863-5580	NERC CENTA [NE/L002493/1]; Natural Environment Research Council [L002493, 1]; [IDEA-707968]	NERC CENTA; Natural Environment Research Council(UK Research & Innovation (UKRI)Natural Environment Research Council (NERC));	NERC CENTA, Grant/Award Number: NE/L002493/1; Marie-Sklodowska Curie, Grant/Award Number: IDEA-707968; Natural Environment Research Council, Grant/Award Number: L002493 and 1		56	12	12	5	17	WILEY	HOBOKEN	111 RIVER ST, HOBOKEN 07030-5774, NJ USA	1466-822X	1466-8238		GLOBAL ECOLOGY AND BIOGEOGRAPHY	GLOBAL ECOL BIOGEOGR	JAN					38	49		10.1111/geb.13005		SEP 2019	12
135	Does not meet criteria	Hoshino, ED; Tavares-Dias, M	Interannual and Seasonal Variation in Protozoan and Metazoan Parasite Communities of Hemibrycon surinamensis, a Characid Fish Inhabiting the Brazilian Amazon	Acta Parasitolog.	2019	64	3	http://dx.doi.org/10.2478/s11686-019-00057-5	English	Article	Diversity; Freshwater fish; Parasites; Seasonality	INTESTINAL HELMINTH COMMUNITIES; EELS ANGUILLA-ANGUILLA; LONG-TERM; RICHNESS; PATTERNS; ECOLOGY; ECTOPARASITES; CICHLIDAE; DYNAMICS; FAUNA	Introduction Few studies on the effects of rainy/dry cycle and interannual variation in parasites of Amazonian fish have been carried out. We investigated the influence of interannual variation and seasonality on the community structure and infracommunities of parasites in Hemibrycon surinamensis in a tributary of the Amazon River, in northern Brazil. Materials and methods The fish were examined …	[de Melo Hoshino, Erico; Tavares-Dias, Marcos] Fed Univ Amapa UNIFAP, Postgrad Program Biodivers PPGBIO, Macapa, AP, Brazil; [Tavares-Dias, Marcos] Embrapa Amapa, Macapa, AP, Brazil		Tavares-Dias, M (corresponding author), Fed Univ Amapa UNIFAP, Postgrad Program Biodivers PPGBIO, Macapa, AP, Brazil.;Tavares-Dias, M (corresponding author), Embrapa Amapa, Macapa, AP, Brazil.	de Melo Hoshino, Erico; Tavares-Dias, Marcos	marcos.tavares@embrapa.br	Tavares-Dias, Marcos/AAI-4783-2021	Tavares-Dias, Marcos/0000-0002-8376-1846	Conselho Nacional de Desenvolvimento Científico e Tecnológico [(# 303013/2015-0] Funding Source: Medline	Conselho Nacional de Desenvolvimento Científico e Tecnológico			34	4	4	0	9	SPRINGER INTERNATIONAL PUBLISHING AG	CHAM	GEWERBESTRASSE 11, CHAM, CH-6330, SWITZERLAND	1230-2821	1896-1851		ACTA PARASITOLOGICA	ACTA PARASITOL	SEP					479	488		10.2478/s11686-019-00057-5			10
136	Does not meet criteria	McAllister, CT; Cloutman, DG; Robison, HW; Neely, DA	Monogenoidea (Dactylogyridae, Gyrodactylidae) from Red River Pupfish, Cyprinodon rubrofluviatilis (Cyprinodontiformes: Cyprinodontidae), from Kansas and Texas, USA	Acta Parasitolog.	2019	64	3	http://dx.doi.org/10.2478/s11686-019-00073-5	English	Article	Cyprinodon rubrofluviatilis; Fundulotrema prolongis; Gyrodactylus rubrofluviatilae; Monogenoidea; Red River Pupfish; Salsuginus; Texas	OPISTHAPTORAL HARD PARTS; SALSUGINUS BEVERLEY-BURTON; WHITE SANDS PUPFISH; N-SP MONOGENEA; SALMO-SALAR L; FUNDULUS-HETEROCLITUS; HELMINTH-PARASITES; TREMATODA-MONOGENEA; SEASONAL-VARIATIONS; NOVA-SCOTIA	Background The gills of Red River Pupfish (Cyprinodon rubrofluviatilis) collected from Kansas and Texas, U.S.A., were found to be infected with three monogenoideans, Fundulotrema prolongis, Gyrodactylus rubrofluviatilae n. sp., and a species of Salsuginus. Results Gyrodactylus rubrofluviatilae n. sp. appears to be a member of a group of six closely related species possessing hamuli with mesially …	[McAllister, Chris T.] Eastern Oklahoma State Coll, Div Sci & Math, Idabel, OK 74745 USA; [Cloutman, Donald G.] POB 197, Burdett, KS 67523 USA; [Robison, Henry W.] 9717 Wild Mt Dr, Sherwood, AR 72120 USA; [Neely, David A.] Tennessee Aquarium Conservat Inst, Chattanooga, TN 37402 USA		McAllister, CT (corresponding author), Eastern Oklahoma State Coll, Div Sci & Math, Idabel, OK 74745 USA.	McAllister, Chris T.; Cloutman, Donald G.; Robison, Henry W.; Neely, David A.	cmcallister@se.edu							74	1	1	1	8	SPRINGER INTERNATIONAL PUBLISHING AG	CHAM	GEWERBESTRASSE 11, CHAM, CH-6330, SWITZERLAND	1230-2821	1896-1851		ACTA PARASITOLOGICA	ACTA PARASITOL	SEP					603	611		10.2478/s11686-019-00073-5			9
137	Does not meet criteria	Lebedeva, DI; Yakovleva, GA; Artem'ev, AV	PARASITES OF COMMON (STERNA HIRUNDO) AND ARCTIC (STERNA PARADISAEA) TERNS (CHARADRIIFORMES, LARIDAE) IN KARELIA	Zool. Zhurnal	2019	98	9	http://dx.doi.org/10.1134/S0044513419090058	Russian	Article	terns; Sterna hirundo; Sterna paradisaea; parasites; Lake Ladoga	PENTASTOMID PARASITE; LIFE-CYCLE; REIGHARDIA	The parasite fauna of Common (Sterna hirundo) and Arctic terns (Sterna paradisaea) taken in the springs of 2013-2015 from the coast of Lake Ladoga was studied. Fithteen parasite species of different systematic groups were found: Cestoda (6 species), Trematoda (4 species), Nematoda (2 species), Acanthocephala (2 species), Crustacea (1 species). The Common tern revealed 11 species of parasites, the…	[Lebedeva, D. I.; Yakovleva, G. A.; Artem'ev, A. V.] Russian Acad Sci, Inst Biol, Karelian Res Ctr, Petrozavodsk 185910, Russia		Lebedeva, DI (corresponding author), Russian Acad Sci, Inst Biol, Karelian Res Ctr, Petrozavodsk 185910, Russia.	Lebedeva, D. I.; Yakovleva, G. A.; Artem'ev, A. V.	daryal78@gmail.com	Lebedeva, Daria I/L-7740-2013	Lebedeva, Daria I/0000-0002-9185-3900					17	0	0	1	11	MAIK NAUKA-INTERPERIODICA PUBL	MOSCOW	GSP-1, MARONOVSKII PER 26, MOSCOW, 119049, RUSSIA	0044-5134			ZOOLOGICHESKY ZHURNAL	ZOOL ZH	SEP					1019	1024		10.1134/S0044513419090058			6
138	Does not meet criteria	Ozturk, T; Ozer, A	Digenean Metacercariae Parasitic in Fishes in Sarikum Lagoon Lake, Sinop, Turkish Black Sea Coast: Species Diversity, Seasonal Occurrence and Histopathological Effects	Acta Zool. Bulg.	2019	71	3		English	Article	Trematoda; encysted metacercariae; prevalence; morphology; histopathology	TELEOST FISH; HETEROPHYIDAE; TREMATODES; MEXICO; HOST	The study aimed to identify the digenean metacercariae parasitic in fishes in the Sarikum Lagoon Lake located at the Black Sea coast of Turkey. A total of 906 fish specimens belonging to 6 fish species (Aphanius danfordii, Neogobius melanostamus, Proterorhinus marmoratus, Gasterosteus aculeatus, Platichthys flesus and Chelon auratus) were examined monthly during a period of one year. Four digenea…	[Ozturk, Turkay; Ozer, Ahmet] Sinop Univ, Fac Fisheries & Aquat Sci, Sinop, Turkey		Ozturk, T (corresponding author), Sinop Univ, Fac Fisheries & Aquat Sci, Sinop, Turkey.	Ozturk, Turkay; Ozer, Ahmet	turkay.ozturk@gmail.com	Öztürk, Türkay/E-1649-2016	Öztürk, Türkay/0000-0001-5568-3214					32	0	0	1	2	INST ZOOLOGY, BAS	SOFIA	1000 SOFIA, 1, TSAR OSVOBODITEL BLVD, SOFIA, 00000, BULGARIA	0324-0770			ACTA ZOOLOGICA BULGARICA	ACTA ZOOL BULGAR	SEP					443	452					10
139	Does not meet criteria	Garbus, SE; Krogh, AKH; Jacobsen, ML; Sonne, C	Pathology and Plasma Biochemistry of Common Eider (Somateria mollissima) Males Wintering in the Danish Part of the Western Baltic	J. Avian Med. Surg.	2019	33	3	http://dx.doi.org/10.1647/2018-379	English	Article	pathology; Alanine aminotransferase; ALT; total bilirubin; gamma-glutamyl transferase; GGT; alkaline phosphatase; ALP; total bilirubin; hunting; western Baltic; waterfowl; Avian; ducks; Common Eiders; Somateria mollissima	CLINICAL-CHEMICAL PARAMETERS; WADDEN SEA; MORTALITY; SERUM	Blood biochemistry, body mass, and gross pathology of male eiders (Somateria mollissima) wintering in the Inner Danish Waters of the western Baltic Sea (the Great Belt Strait) were assessed in this study. In November 2015, 14 specimens were obtained from the area defined for examination. Of the subject animals captured, 1 had dilated intestines and 2 had granulomas with encapsulated shotgun pelle…	[Garbus, Svend Erik; Jacobsen, Mona Lykke; Sonne, Christian] Aarhus Univ, Dept Biosci, ARC, Frederiksborgvej 399,POB 358, DK-4000 Roskilde, Denmark; [Krogh, Anne Kirstine Havnse] Univ Copenhagen, Fac Hlth & Med Sci, Dept Vet Clin Sci, Dyrlaegevej 16, DK-1870 Frederiksberg C, Denmark		Garbus, SE (corresponding author), Aarhus Univ, Dept Biosci, ARC, Frederiksborgvej 399,POB 358, DK-4000 Roskilde, Denmark.	Garbus, Svend Erik; Krogh, Anne Kirstine Havnse; Jacobsen, Mona Lykke; Sonne, Christian		Sonne, Christian/I-7532-2013	Sonne, Christian/0000-0001-5723-5263; Krogh, Anne Kirstine Havnsoe/0000-0003-0060-937X	Innovation Fund Denmark [6180-00001B, 6180-00002B]; German Federal Ministry of Education and Research [FKZ 03F0767A]; Academy of Finland [311966]; Swedish Foundation for Strategic Environmental Research (Mistra); Forschungszentrum Julich GmbH; BONUS (Art 185); European Union	Innovation Fund Denmark; German Federal Ministry of Education and Research(Federal Ministry of Education & Research (BMBF)); Academy of Finland(Academy of Finland); Swedish Foundation for Strategic Environmental Research (Mistra)(Swedish Foundation for Strategic Research); Forschungszentrum Julich GmbH; BONUS (Art 185); European Union(European Commission)	We acknowledge Juni Fonden, Jaegernes Naturfond, The Danish Environmental Protection Agency, and BONUS BALT-HEALTH, which received funding from BONUS (Art 185), funded jointly by the European Union, Innovation Fund Denmark (grants 6180-00001B and 6180-00002B), Forschungszentrum Julich GmbH, German Federal Ministry of Education and Research (grant FKZ 03F0767A), Academy of Finland (grant 311966), …		37	1	1	1	7	ASSOC AVIAN VETERINARIANS	BOCA RATON	PO BOX 811720, BOCA RATON, FL 33481 USA	1082-6742	1938-2871		JOURNAL OF AVIAN MEDICINE AND SURGERY	J AVIAN MED SURG	SEP					302	307		10.1647/2018-379			6
140	Does not meet criteria	Bakhmet, I; Nikolaev, K; Levakin, I; Ekimov, D	Influence of Himasthla elongata (Trematoda: Echinostomatidae) metacercariae on heart rate in blue mussels (Mytilus edulis)	J. Invertebr. Pathol.	2019	166		http://dx.doi.org/10.1016/j.jip.2019.107220	English	Article	Himasthla elongata; Mytilus edulis; Heart rate; Monitoring; In situ	CERASTODERMA-EDULE; IN-SITU; GYMNOPHALLID METACERCARIAE; OXYGEN-CONSUMPTION; CARDIAC ACTIVITY; CONDITION INDEX; ARCACHON BAY; WHITE SEA; PARASITE; COCKLES	Whether metacercariae of the digenean Himasthla elongata (Himasthlidae) are harmful to their secondary intermediate hosts, the blue mussel, Myrrh's edulis, is a disputable question. To shed light on this issue, we performed field monitoring of the heart rate (HR) in mussels infected with H. elongata over a period of 1.5 years. We observed a significant rise in HR in infected mussels, but only 1 y…	[Bakhmet, Igor; Ekimov, Dmitry] RAS, Lab Ecol Fish & Water Invertebrates, Inst Biol, Karelian Res Ctr, Pushkinskaia Str 11, Petrozavodsk 186005, Russia; [Nikolaev, Kirill; Levakin, Ivan] Russian Acad Sci, Zool Inst, White Sea Biol Stn, Univ Skaja Naberezhnaja 1, St Petersburg 199034, Russia		Bakhmet, I (corresponding author), RAS, Lab Ecol Fish & Water Invertebrates, Inst Biol, Karelian Res Ctr, Pushkinskaia Str 11, Petrozavodsk 186005, Russia.	Bakhmet, Igor; Nikolaev, Kirill; Levakin, Ivan; Ekimov, Dmitry	igor.bakhmet@gmail.com	Nikolaev, Kirill/AAG-1836-2020; Ekimov, Dmitry/ABB-5639-2020; Bakhmet, Igor/AAE-7995-2019		Russian Foundation for Basic Research [16-04-00820 A]; [0221-2017-0045]; [AAAA-A19119020690109-2]; [AAAA-A19-119022690122-5]	Russian Foundation for Basic Research(Russian Foundation for Basic Research (RFBR)); ; ;	This work was supported by a Russian Foundation for Basic Research (project no. 16-04-00820 A) and by federal funding for government -ordered project themes Nos. 0221-2017-0045, AAAA-A19119020690109-2, and AAAA-A19-119022690122-5.		41	4	4	1	16	ACADEMIC PRESS INC ELSEVIER SCIENCE	SAN DIEGO	525 B ST, STE 1900, SAN DIEGO, CA 92101-4495 USA	0022-2011	1096-0805		JOURNAL OF INVERTEBRATE PATHOLOGY	J INVERTEBR PATHOL	SEP							107220	10.1016/j.jip.2019.107220			7
141	Does not meet criteria	Seagroves, LA; Barnhart, MC; Hardyl, T; Schwalb, AN	Reproductive ecology of the threatened and endemic freshwater mussel Lampsilis bracteata	Aquat. Conserv.-Mar. Freshw. Ecosyst.	2019	29	8	http://dx.doi.org/10.1002/aqc.3154	English	Article	captive propagation efforts; endemic species; host fish adaptation; parasites; unionid mussels	LIFE-HISTORY STRATEGIES; MARGARITIFERA-MARGARITIFERA; GLOCHIDIA LARVAE; UNIO-CRASSUS; SALMO-TRUTTA; BIVALVIA; FISH; UNIONIDAE; HOSTS; CONSERVATION	The Texas fatmucket, Lampsilis bracteata, is a unionid mussel endemic to the Colorado and upper Guadalupe River basins of Central Texas and a candidate for federal listing under the Endangered Species Act. There is increased interest in propagation and population restoration of threatened mussels in Texas as a potential conservation method, but still little is known about their life histories and…	[Seagroves, L. Ashley; Hardyl, Thom; Schwalb, Astrid N.] Texas State Univ, Biol Dept, 601 Univ Dr, San Marcos, TX 78666 USA; [Barnhart, M. Christopher] Missouri State Univ, Dept Biol, Springfield, MO USA		Schwalb, AN (corresponding author), Texas State Univ, Biol Dept, 601 Univ Dr, San Marcos, TX 78666 USA.	Seagroves, L. Ashley; Barnhart, M. Christopher; Hardyl, Thom; Schwalb, Astrid N.	schwalb@txstate.edu		Schwalb, Astrid/0000-0001-8567-5012					63	3	3	2	7	WILEY	HOBOKEN	111 RIVER ST, HOBOKEN 07030-5774, NJ USA	1052-7613	1099-0755		AQUATIC CONSERVATION-MARINE AND FRESHWATER ECOSYSTEMS	AQUAT CONSERV	AUG					1216	1226		10.1002/aqc.3154			11
142	Does not meet criteria	May, D; Shidemantle, G; Melnick-Kelley, Q; Crane, K; Hua, J	The effect of intensified illuminance and artificial light at night on fitness and susceptibility to abiotic and biotic stressors	Environ. Pollut.	2019	251		http://dx.doi.org/10.1016/j.envpol.2019.05.016	English	Article	Artificial light at night; Amphibian; Host-parasite; Light pollution; Road salt	FRESH-WATER; HABITAT SELECTION; B RADIATION; BEHAVIOR; POLLUTION; HOST; GROWTH; BIODIVERSITY; SALINIZATION; TEMPERATURE	Changing light conditions due to human activities represents an important emerging environmental concern. Although changes to natural light conditions can be independently detrimental, in nature, organisms commonly face multiple stressors. To understand the consequences of altered light conditions, we exposed a model amphibian (wood frog; Lithobates sylvaticus) to a control and two anthropogenic …	[May, Dyllan; Shidemantle, Grascen; Melnick-Kelley, Quentin; Crane, Kelly; Hua, Jessica] SUNY Binghamton, Biol Sci Dept, Binghamton, NY 13902 USA		Shidemantle, G (corresponding author), 4400 Vestal Pkwy East, Binghamton, NY 13902 USA.	May, Dyllan; Shidemantle, Grascen; Melnick-Kelley, Quentin; Crane, Kelly; Hua, Jessica	gshidem1@binghamton.edu		Shidemantle, Grascen/0000-0002-3002-1406	Binghamton University's Undergraduate Research Center; Grace Chin-Fa and Tsuming Wu Fellowship for the Sciences; National Science Foundation [1655190]	Binghamton University's Undergraduate Research Center; Grace Chin-Fa and Tsuming Wu Fellowship for the Sciences; National Science Foundation(National Science Foundation (NSF))	This work was partially funded by Binghamton University's Undergraduate Research Center to DM, Grace Chin-Fa and Tsuming Wu Fellowship for the Sciences to GS, and National Science Foundation grant #1655190 to J.H.		82	9	9	4	49	ELSEVIER SCI LTD	OXFORD	THE BOULEVARD, LANGFORD LANE, KIDLINGTON, OXFORD OX5 1GB, OXON, ENGLAND	0269-7491	1873-6424		ENVIRONMENTAL POLLUTION	ENVIRON POLLUT	AUG					600	608		10.1016/j.envpol.2019.05.016			9
143	Does not meet criteria	Rudko, SP; Turnbull, A; Reimink, RL; Froelich, K; Hanington, PC	Species-specific qPCR assays allow for high-resolution population assessment of four species avian schistosome that cause swimmer's itch in recreational lakes	Int. J. Parasitol.-Parasit. Wildl.	2019	9		http://dx.doi.org/10.1016/j.ijppaw.2019.04.006	English	Article	qPCR; Trematodes; Swimmer's itch; Environmental transmission; Recreational water; Trichobilharzia; Schistosoma; eDNA	REAL-TIME PCR; GIGANTOBILHARZIA-HURONENSIS; CERCARIAL DERMATITIS; BIRD SCHISTOSOMES; UNITED-STATES; TRICHOBILHARZIA; SNAILS; PREVALENCE; TREMATODA; DYNAMICS	Swimmer's itch is an allergic condition that occurs when the motile and infectious stage of avian schistosomes penetrate the skin of an individual. Flatworm parasites that cause swimmer's itch belong to the family Schistosomatidae. They utilize a variety of different species of bird and mammal as definitive hosts, and rely on different species of snail, in which they complete their larval develop…	[Rudko, Sydney P.; Turnbull, Alyssa; Hanington, Patrick C.] Univ Alberta, Sch Publ Hlth, 357 South Acad Bldg,116st & 85 Ave, Edmonton, AB T6G 2R3, Canada; [Reimink, Ronald L.] Off Campus Minist, 129 E 10th St Hope Coll, Holland, MI 49423 USA; [Reimink, Ronald L.] Freshwater Solut LLC, 6906 48th Ave, Hudsonville, MI 49426 USA; [Froelich, Kelsey] St Joseph High Sch, 2521 Stadium Dr, St Joseph, MI 4…		Hanington, PC (corresponding author), Univ Alberta, Sch Publ Hlth, 357 South Acad Bldg,116st & 85 Ave, Edmonton, AB T6G 2R3, Canada.	Rudko, Sydney P.; Turnbull, Alyssa; Reimink, Ronald L.; Froelich, Kelsey; Hanington, Patrick C.	pch1@ualberta.ca		Rudko, Sydney P./0000-0002-3789-7267	Michigan Swimmer's Itch Partnership; Alberta Environment - Energy and Environment Solutions [2332]; Natural Sciences and Engineering Council of Canada [2018-05209, 2018-522661]	Michigan Swimmer's Itch Partnership; Alberta Environment - Energy and Environment Solutions; Natural Sciences and Engineering Council of Canada(Natural Sciences and Engineering Research Council of Canada (NSERC))	This work was supported by the Michigan Swimmer's Itch Partnership (RLR/PCH), Alberta Environment - Energy and Environment Solutions #2332 (PCH) and the Natural Sciences and Engineering Council of Canada #2018-05209 and 2018-522661 (PCH). The authors would like to thank the anonymous peer reviewers for their incisive critique and enthusiastic review of the manuscript.		27	8	8	2	8	ELSEVIER SCIENCE BV	AMSTERDAM	PO BOX 211, 1000 AE AMSTERDAM, NETHERLANDS	2213-2244			INTERNATIONAL JOURNAL FOR PARASITOLOGY-PARASITES AND WILDLIFE	INT J PARASITOL-PAR	AUG					122	129		10.1016/j.ijppaw.2019.04.006			8
144	Does not meet criteria	Hermida, M; Cavaleiro, B; Gouveia, L; Saraiva, A	Seasonality of skipjack tuna parasites in the Eastern Atlantic provide an insight into its migratory patterns	Fish Res.	2019	216		http://dx.doi.org/10.1016/j.fishres.2019.04.010	English	Article	Katsuwonus pelamis; Madeira; Migration; Parasites; Portugal	ONCOPHORA-MELANOCEPHALA NEMATODA; KATSUWONUS-PELAMIS; MARINE FISHES; METAZOAN PARASITES; BIOLOGICAL TAGS; MADEIRA; SCOMBRIDAE; DIGENEA; IDENTIFICATION; CAMALLANIDAE	A sample of 128 skipjack tuna Katsuwonus pelamis from Madeira archipelago was the subject of a parasitological analysis, in order to identify seasonal patterns of parasite infection which can provide information regarding the migratory patterns of skipjack tuna in the Eastern Atlantic. A total of 24 parasite taxa were detected. The nematode Oncophora melanocephala (Nematoda: Camallanidae) was ide…	[Hermida, M.; Cavaleiro, B.] MARE, Marine & Environm Sci Ctr, Quinta Lorde Marina, Sitio Piedade, P-9200044 Canical, Madeira, Portugal; [Hermida, M.] CIIMAR Madeira, Interdisciplinary Ctr Marine & Environm Res Madei, Edificio Madeira Tecnopolo,Piso 0, P-9020105 Funchal, Madeira, Portugal; [Hermida, M.] Ocean Observ Madeira, Edificio Madeira Tecnopolo,Piso 0, P-9020105 Funchal, Madeira, Portugal; …		Hermida, M (corresponding author), MARE, Marine & Environm Sci Ctr, Quinta Lorde Marina, Sitio Piedade, P-9200044 Canical, Madeira, Portugal.	Hermida, M.; Cavaleiro, B.; Gouveia, L.; Saraiva, A.	margarida.hermida@mare-centre.pt	Hermida, Margarida/K-1945-2015; Saraiva, Aurélia/A-9183-2008	Hermida, Margarida/0000-0002-0259-109X; Saraiva, Aurélia/0000-0003-3673-9782; Cavaleiro, Barbara/0000-0003-3615-1823	ARDITI [M1420-09-5369-FSE-000001]; FCT within the project OceanWebs [PTDC/MAR-PRO/0929/2014]; Oceanic Observatory of Madeira Project [M1420-01-0145-FEDER-000001]; MARISCOMAC project (UE 2017-2020) [MAC/2.3d/097]	ARDITI; FCT within the project OceanWebs; Oceanic Observatory of Madeira Project; MARISCOMAC project (UE 2017-2020)	The fish analyzed in this study were acquired by the Madeira Regional Fisheries Directorate (DRP), under the framework of the Programa Nacional de Recolha de Dados da Pesca (multiannual European Union programme for the collection, management and use of data in the fisheries and aquaculture sectors). M. Hermida was financially supported by a post-doctoral grant from ARDITI, Project M1420-09-5369-F…		48	3	3	2	17	ELSEVIER	AMSTERDAM	RADARWEG 29, 1043 NX AMSTERDAM, NETHERLANDS	0165-7836	1872-6763		FISHERIES RESEARCH	FISH RES	AUG					167	173		10.1016/j.fishres.2019.04.010			7
145	Does not meet criteria	Negreiros, LP; Pereira, FB; Tavares-Dias, M	Metazoan parasites of Calophysus macropterus (Siluriformes: Pimelodidae) in the Acre and Iaco rivers in the western Amazon region of Brazil: diversity, similarity and seasonal variation	J. Nat. Hist.	2019	53	23-24	http://dx.doi.org/10.1080/00222933.2019.1657195	English	Article	Catfish; ecology; freshwater fish; infection; seasonality	COMMUNITIES; ECOLOGY; FISHES; CATFISHES; CICHLIDAE	The diversity, similarity and seasonal variation of metazoan parasite communities in Calophysus macropterus in the Acre and Iaco rivers, in the western Amazon (Brazil), was investigated. Parasites from 13 taxa were collected from C. macropterus in both rivers: four species of monogeneans, four nematodes, two cestodes, one digenean, one crustacean and one pentastomid. In hosts from the Acre river,…	[Negreiros, Luciano Pereira; Tavares-Dias, Marcos] Univ Fed Amapa, Postgrad Network Amazon Biodivers & Biotechnol PP, Macapa, Brazil; [Pereira, Felipe Bisaggio] Fed Univ Mato Grosso do Sul UFMS, Postgrad Program Anim Biol, Biosci Inst INBIO, Campo Grande, Brazil; [Tavares-Dias, Marcos] Embrapa Amapa, Macapa, Brazil		Tavares-Dias, M (corresponding author), Univ Fed Amapa, Postgrad Network Amazon Biodivers & Biotechnol PP, Macapa, Brazil.;Tavares-Dias, M (corresponding author), Embrapa Amapa, Macapa, Brazil.	Negreiros, Luciano Pereira; Pereira, Felipe Bisaggio; Tavares-Dias, Marcos	marcos.tavares@embrapa.br	Tavares-Dias, Marcos/AAI-4783-2021; Pereira, Felipe Bisaggio/D-6289-2015	Pereira, Felipe Bisaggio/0000-0002-7921-5965; Tavares-Dias, Marcos/0000-0002-8376-1846	Conselho Nacional de Pesquisa e Desenvolvimento Tecnologico (CNPq, Brazil) [303013/2015-0]	Conselho Nacional de Pesquisa e Desenvolvimento Tecnologico (CNPq, Brazil)(Conselho Nacional de Desenvolvimento Cientifico e Tecnologico (CNPQ))	This work was supported by the Conselho Nacional de Pesquisa e Desenvolvimento Tecnologico (CNPq, Brazil) [303013/2015-0].		31	2	2	3	4	TAYLOR & FRANCIS LTD	ABINGDON	2-4 PARK SQUARE, MILTON PARK, ABINGDON OR14 4RN, OXON, ENGLAND	0022-2933	1464-5262		JOURNAL OF NATURAL HISTORY	J NAT HIST	JUN 26					1465	1479		10.1080/00222933.2019.1657195			15
146	Does not meet criteria	Rumschlag, SL; Halstead, NT; Hoverman, JT; Raffel, TR; Carrick, HJ; Hudson, PJ; Rohr, JR	Effects of pesticides on exposure and susceptibility to parasites can be generalised to pesticide class and type in aquatic communities	Ecol. Lett.	2019	22	6	http://dx.doi.org/10.1111/ele.13253	English	Article	Aquatic ecology; community ecology; disease transmission; ecotoxicology; pesticides	EMERGING INFECTIOUS-DISEASES; FRESH-WATER; ECOLOGY; BIODIVERSITY; RISK; TRANSMISSION; DIVERSITY; MIXTURES; IMMUNITY; THREATS	Pesticide pollution can alter parasite transmission, but scientists are unaware if effects of pesticides on parasite exposure and host susceptibility (i.e. infection risk given exposure) can be generalised within a community context. Using replicated temperate pond communities, we evaluate effects of 12 pesticides, nested in four pesticide classes (chloroacetanilides, triazines, carbamates organo…	[Rumschlag, Samantha L.; Rohr, Jason R.] Univ Notre Dame, Dept Biol Sci, Eck Inst Global Hlth, Notre Dame, IN 46556 USA; [Rumschlag, Samantha L.; Rohr, Jason R.] Univ Notre Dame, Environm Change Initiat, Notre Dame, IN 46556 USA; [Rumschlag, Samantha L.; Rohr, Jason R.] Univ S Florida, Dept Integrat Biol, Tampa, FL 33620 USA; [Halstead, Neal T.] Wildlands Conservat, Tampa, FL USA; [Hoverman, Jaso…		Rumschlag, SL (corresponding author), Univ Notre Dame, Dept Biol Sci, Eck Inst Global Hlth, Notre Dame, IN 46556 USA.;Rumschlag, SL (corresponding author), Univ Notre Dame, Environm Change Initiat, Notre Dame, IN 46556 USA.;Rumschlag, SL (corresponding author), Univ S Florida, Dept Integrat Biol, Tampa, FL 33620 USA.	Rumschlag, Samantha L.; Halstead, Neal T.; Hoverman, Jason T.; Raffel, Thomas R.; Carrick, Hunter J.; Hudson, Peter J.; Rohr, Jason R.	rumschsl@gmail.com	Hoverman, Jason T/D-1756-2013; Hudson, Peter/AAB-8080-2020; Rohr, Jason R./AAJ-5856-2021	Hoverman, Jason T/0000-0002-4002-2728; Hudson, Peter/0000-0003-0468-3403;	National Institutes of Health [R01GM109499, R01TW010286-01]; National Science Foundation [EEID-1518681, EF-1241889, IOS-1754868]; US Department of Agriculture [NRI 2009-35102-0543]; FOGARTY INTERNATIONAL CENTER [R01TW010286] Funding Source: NIH RePORTER; NATIONAL INSTITUTE OF GENERAL MEDICAL SCIENCES [R01GM109499] Funding Source: NIH RePORTER	National Institutes of Health(United States Department of Health & Human ServicesNational Institutes of Health (NIH) - USA); National Science Foundation(National Science Foundation (NSF)); US Department of Agriculture(United States Department of Agriculture (USDA)); FOGARTY INTERNATIONAL CENTER(United States Department of Health & Human ServicesNational Institutes of Health (NIH) - USANIH Fogarty…	Funding was provided by the National Institutes of Health, Grant/Award Number: R01GM109499 and R01TW010286-01; National Science Foundation, Grant/Award Number: EEID-1518681, EF-1241889, and IOS-1754868; US Department of Agriculture, Grant/Award Number: NRI 2009-35102-0543.		57	20	20	3	35	WILEY	HOBOKEN	111 RIVER ST, HOBOKEN 07030-5774, NJ USA	1461-023X	1461-0248		ECOLOGY LETTERS	ECOL LETT	JUN					962	972		10.1111/ele.13253			11
147	Does not meet criteria	Douda, K; Zhao, SR; Vodakova, B; Horky, P; Grabicova, K; Bazkova, K; Grabic, R; Slavik, O; Randak, T	Host-parasite interaction as a toxicity test endpoint using asymmetrical exposures	Aquat. Toxicol.	2019	211		http://dx.doi.org/10.1016/j.aquatox.2019.04.006	English	Article	Fish; Freshwater mussels; Glochidia; Interspecific relationships; Methamphetamine; Tramadol	EARLY-LIFE STAGES; PSYCHOACTIVE PHARMACEUTICALS; AMPHIBIAN TREMATODE; ILLICIT DRUGS; FISH; GLOCHIDIA; BEHAVIOR; METAMORPHOSIS; ANTIDEPRESSANTS; SUSCEPTIBILITY	Interspecific relationships frequently determine the effect a pollutant can have on an organism, and this is especially true in closely interacting species such as hosts and parasites. The high spatial and temporal variability of contaminant concentrations combined with the movement of aquatic biota can further influence the consequences that are associated with contamination. We used a full fact…	[Douda, Karel; Zhao, Shuran; Vodakova, Barbora; Horky, Pavel; Bazkova, Kristyna; Slavik, Ondrej] Czech Univ Life Sci Prague, Dept Zool & Fisheries, FAFNR, Kamycka 129, Prague 16500, Czech Republic; [Grabicova, Katerina; Grabic, Roman; Randak, Tomas] Univ South Bohemia Ceske Budejovice, Fac Fisheries & Protect Waters, South Bohemian Res Ctr Aquaculture & Biodivers Hy, Zatisi 728-2, Vodnany 38925, …		Douda, K (corresponding author), Czech Univ Life Sci Prague, Dept Zool & Fisheries, FAFNR, Kamycka 129, Prague 16500, Czech Republic.	Douda, Karel; Zhao, Shuran; Vodakova, Barbora; Horky, Pavel; Grabicova, Katerina; Bazkova, Kristyna; Grabic, Roman; Slavik, Ondrej; Randak, Tomas	k.douda@gmail.com	Centre, NutRisk/AAX-1925-2020; Horký, Pavel/A-3857-2013; Douda, Karel/D-4759-2011; Slavík, Ondřej/P-4253-2019; Grabic, Roman/B-1289-2013; Grabic, Roman/AAF-5412-2021; Slavík, Ondrej/A-4732-2013	Horký, Pavel/0000-0002-1738-7753; Douda, Karel/0000-0002-7778-5147; Slavík, Ondřej/0000-0003-3443-4125; Grabic, Roman/0000-0002-0935-2075; Grabic, Roman/0000-0002-0935-2075; Zhao, Shuran/0000-0002-4282-0475	Czech Science Foundation [16-06498S, 19-05510S]; CENAKVA; European Regional Development Fund [CZ.02.1.01/0.0/0.0/16_019/0000845]	Czech Science Foundation(Grant Agency of the Czech Republic); CENAKVA; European Regional Development Fund(European Commission)	This study was supported by the Czech Science Foundation (exposure to chemicals and analyses 16-06498S, host-parasite interaction 19-05510S), CENAKVA and the European Regional Development Fund (Project No. CZ.02.1.01/0.0/0.0/16_019/0000845). All experiments were in compliance with the current laws of the Czech Republic Act No. 246/1992 coll. on the Protection of Animals against Cruelty.		56	4	4	2	21	ELSEVIER	AMSTERDAM	RADARWEG 29, 1043 NX AMSTERDAM, NETHERLANDS	0166-445X	1879-1514		AQUATIC TOXICOLOGY	AQUAT TOXICOL	JUN					173	180		10.1016/j.aquatox.2019.04.006			8
148	Does not meet criteria	De Liberato, C; Berrilli, F; Bossu, T; Magliano, A; Di Filippo, MM; Di Cave, D; Sigismondi, M; Cannavacciuolo, A; Scaramozzino, P	Outbreak of swimmer's itch in Central Italy: Description, causative agent and preventive measures	Zoonoses Public Health	2019	66	4	http://dx.doi.org/10.1111/zph.12570	English	Article	dermatitis; furcocercariae; Italy; Radix auricularia; swimmer's itch; Trichobilharzia franki	CERCARIAL-DERMATITIS; INTERMEDIATE HOSTS; RADIX-AURICULARIA; CLIMATE-CHANGE; RISK-FACTORS; SCHISTOSOMES; TREMATODIASES; PARASITES; IMPACT; FRANKI	Swimmer's itch is caused by the penetration of free-swimming larvae of trematodes of the family Schistosomatidae in human skin. It is usually reported in people engaged in recreational water activities in freshwater bodies and in most of cases, it is provoked by bird schistosomes of the genus Trichobilharzia. In the summer 2017, many cases of dermatitis were recorded in people bathing in the wate…	[De Liberato, Claudio; Bossu, Teresa; Magliano, Adele; Cannavacciuolo, Annunziata; Scaramozzino, Paola] Ist Zooprofilatt Sperimentale Lazio & Toscana M A, Rome, Italy; [Berrilli, Federica; Di Filippo, Margherita Montalbano; Di Cave, David] Univ Roma Tor Vergata, Rome, Italy; [Sigismondi, Mariano] ASL Roma6, Rome, Italy		De Liberato, C (corresponding author), Ist Zooprofilatt Sperimentale Lazio & Toscana M A, Rome, Italy.	De Liberato, Claudio; Berrilli, Federica; Bossu, Teresa; Magliano, Adele; Di Filippo, Margherita Montalbano; Di Cave, David; Sigismondi, Mariano; Cannavacciuolo, Annunziata; Scaramozzino, Paola	claudio.deliberato@izslt.it	Scaramozzino, Paola/AAS-8717-2020; Montalbano Di Filipp, Margherita/CAA-0177-2022; De Liberato, Claudio/AAC-4608-2022	Scaramozzino, Paola/0000-0002-7871-8915; De Liberato, Claudio/0000-0003-4027-1182; Bossu, Teresa/0000-0002-1663-0889; Montalbano Di Filippo, Margherita/0000-0003-3936-3880					23	9	10	2	20	WILEY	HOBOKEN	111 RIVER ST, HOBOKEN 07030-5774, NJ USA	1863-1959	1863-2378		ZOONOSES AND PUBLIC HEALTH	ZOONOSES PUBLIC HLTH	JUN					377	381		10.1111/zph.12570			5
149	Does not meet criteria	Vidal-Martinez, VM; Velazquez-Abunader, I; Centeno-Chale, OA; May-Tec, AL; Soler-Jimenez, LC; Pech, D; Marino-Tapia, I; Enriquez, C; Zapata-Perez, O; Herrera-Silveira, J; Hernandez-Mena, DI; Herzka, SZ; Ordonez-Lopez, U; Aguirre-Macedo, ML	Metazoan parasite infracommunities of the dusky flounder (Syacium papillosum) as bioindicators of environmental conditions in the continental shelf of the Yucatan Peninsula, Mexico	Parasites Vectors	2019	12		http://dx.doi.org/10.1186/s13071-019-3524-6	English	Article	Dusky flounder; Metazoan parasites; Bioindicators; Environmental impact; Hydrocarbons; Heavy metals; Contamination; Yucatan; Mexico	PRESTIGE OIL-SPILL; GULF-OF-MEXICO; LIFE-CYCLE; CHEMICAL POLLUTION; HYSTEROTHYLACIUM-ADUNCUM; HELMINTH-PARASITES; CAMPECHE SOUND; FISH; DIVERSITY; DIGENEA	Background: We assessed metrics of the metazoan parasite infracommunities of the dusky flounder (Syacium papillosum) as indicators of aquatic environmental health of the Yucatan Shelf (YS) prior to oil extraction. We sampled the dusky flounder and its parasites along the YS, mostly during the 2015 north wind season (November-April). Our aims were: (i) to determine whether the parasite infracommun…	[Vidal-Martinez, Victor M.; Velazquez-Abunader, Ivan; Arturo Centeno-Chale, Oscar; Luisa May-Tec, Ana; Soler-Jimenez, Lilia C.; Marino-Tapia, Ismael; Zapata-Perez, Omar; Herrera-Silveira, Jorge; Hernandez-Mena, David I.; Ordonez-Lopez, Uriel; Leopoldina Aguirre-Macedo, M.] Ctr Invest Estudios Avanzados, Unidad Merida, Inst Politec Nacl, Merida,Km 6 Carretera Antigua Progreso, Merida 97310, Yucata…		Vidal-Martinez, VM (corresponding author), Ctr Invest Estudios Avanzados, Unidad Merida, Inst Politec Nacl, Merida,Km 6 Carretera Antigua Progreso, Merida 97310, Yucatan, Mexico.	Vidal-Martinez, Victor M.; Velazquez-Abunader, Ivan; Arturo Centeno-Chale, Oscar; Luisa May-Tec, Ana; Soler-Jimenez, Lilia C.; Pech, Daniel; Marino-Tapia, Ismael; Enriquez, Cecilia; Zapata-Perez, Omar; Herrera-Silveira, Jorge; Hernandez-Mena, David I.; Herzka, Sharon Z.; Ordonez-Lopez, Uriel; Leopoldina Aguirre-Macedo, M.	vvidal@cinvestav.mx	Iván, José/Q-7247-2019; Aguirre-Macedo, Ma. Leopoldina/P-7812-2019; Hernández-Mena, David Iván/E-9797-2019; Herzka, Sharon Z./E-1507-2015; Pech, Daniel/AAG-7460-2020; Vidal-Martinez, Victor Manuel/AAO-5836-2020; Enriquez, Cecilia/AAE-6060-2020; Aguirre-Macedo, Ma. L/A-2511-2008	Iván, José/0000-0003-3216-2007; Aguirre-Macedo, Ma. Leopoldina/0000-0002-3910-8305; Hernández-Mena, David Iván/0000-0003-0822-3498; Herzka, Sharon Z./0000-0001-7091-7656; Pech, Daniel/0000-0002-3869-017X; Vidal-Martinez, Victor Manuel/0000-0002-6829-6317; Aguirre-Macedo, Ma. L/0000-0002-3910-8305; May-Tec, Ana Luisa/0000-0001-7980-6135	National Council of Science and Technology of Mexico - Mexican Ministry of Energy - Hydrocarbon Trust [201441]	National Council of Science and Technology of Mexico - Mexican Ministry of Energy - Hydrocarbon Trust	This work was support from the National Council of Science and Technology of Mexico - Mexican Ministry of Energy - Hydrocarbon Trust, project (201441). This is a contribution of the Gulf of Mexico Research Consortium (CIGoM).		79	13	13	1	12	BMC	LONDON	CAMPUS, 4 CRINAN ST, LONDON N1 9XW, ENGLAND	1756-3305			PARASITES & VECTORS	PARASITE VECTOR	MAY 31							277	10.1186/s13071-019-3524-6			18
150	Does not meet criteria	Maslennikova, OV; Shikhova, TG; Pankratov, AP	THE INFLUENCE OF ENVIRONMENTAL FACTORS ON THE CONTAMINATION RATE OF THE MOOSE (ALCES ALCES) WITH TREMATODES IN THE TERRITORY OF THE VYATKA RIVER BASIN	Zool. Zhurnal	2019	98	5	http://dx.doi.org/10.1134/S0044513419050076	Russian	Article	moose; Parafasciolopsis fasciolaemorpha; Dicrocoelium dendriticum; ecological factors; extensity of infestation; intensity of invasion; Kirov Region		The aim of the study was to reveal the peculiarities of Parafasciolopsis fasciolaemorpha moose infestation under the influence of different factors (scarcity of precipitation, predator pressure, definitive host abundance). Studies were conducted in 2009-2017 in the east of the Russian Plain, in the interfluve of Vyatka and Cheptsa rivers. Altogether, 122 helminthological samples of moose liver we…	[Maslennikova, O. V.] Vyatka State Agr Acad, Kirov 610017, Russia; [Shikhova, T. G.; Pankratov, A. P.] Prof Zhitkov Russian Res Inst Game Management & F, Kirov 610000, Russia		Maslennikova, OV (corresponding author), Vyatka State Agr Acad, Kirov 610017, Russia.;Shikhova, TG (corresponding author), Prof Zhitkov Russian Res Inst Game Management & F, Kirov 610000, Russia.	Maslennikova, O. V.; Shikhova, T. G.; Pankratov, A. P.	olgamaslen@yandex.ru; biota.vniioz@mail.ru							48	0	0	0	6	MAIK NAUKA-INTERPERIODICA PUBL	MOSCOW	GSP-1, MARONOVSKII PER 26, MOSCOW, 119049, RUSSIA	0044-5134			ZOOLOGICHESKY ZHURNAL	ZOOL ZH	MAY					578	587		10.1134/S0044513419050076			10
151	Does not meet criteria	Pratumchart, K; Suwannatrai, K; Sereewong, C; Thinkhamrop, K; Chaiyos, J; Boonmars, T; Suwannatrai, AT	Ecological Niche Model based on Maximum Entropy for mapping distribution of Bithynia siamensis goniomphalos, first intermediate host snail updates of Opisthorchis viverrini in Thailand	Acta Trop.	2019	193		http://dx.doi.org/10.1016/j.actatropica.2019.03.004	English	Article	Bithynia siamensis goniomphalos; Opisthorchis viverrini; MaxEnt; Ecological niche model; Thailand	FRESH-WATER SNAIL; HUMAN-LIVER FLUKE; SPATIAL-DISTRIBUTION; TREMATODE INFECTION; CLIMATE-CHANGE; SENSU-LATO; FIELD; TRANSMISSION; DENSITY; PROVINCE	The snail Bithynia siamensis goniomphalos acts as first intermediate host of the liver fluke, Opisthorchis viverrini, which causes opisthorchiasis in humans. In this study, we used a geographic information system (GIS), remote sensing (RS) and software using the maximum entropy (MaxEnt) algorithm to predict the distribution of B. s. goniomphalos in Thailand on the basis of environmental and clima…	[Pratumchart, Khanittha; Sereewong, Chanisala; Chaiyos, Jukkrid; Boonmars, Thidarat; Suwannatrai, Apiporn T.] Khon Kaen Univ, Fac Med, Dept Parasitol, Khon Kaen 40002, Thailand; [Suwannatrai, Kulwadee] Sakon Nakhon Rajabhat Univ, Fac Sci & Technol, Dept Biol, Sakon Nakhon 47000, Thailand; [Thinkhamrop, Kavin] Khon Kaen Univ, Fac Publ Hlth, Data Management & Stat Anal Ctr, Khon Kaen 40002, Thailand		Suwannatrai, AT (corresponding author), Khon Kaen Univ, Fac Med, Dept Parasitol, Khon Kaen 40002, Thailand.	Pratumchart, Khanittha; Suwannatrai, Kulwadee; Sereewong, Chanisala; Thinkhamrop, Kavin; Chaiyos, Jukkrid; Boonmars, Thidarat; Suwannatrai, Apiporn T.	apiporn@kku.ac.th		Thinkhamrop Suwannatrai, Apiporn/0000-0002-3722-1427	Cholangiocarcinoma Screening and Care Program: CASCAP (Thailand Grand Challenges: Fluke-Free Fish Project); Faculty of Medicine, Khon Kaen University [IN60255]	Cholangiocarcinoma Screening and Care Program: CASCAP (Thailand Grand Challenges: Fluke-Free Fish Project); Faculty of Medicine, Khon Kaen University	This study was supported by the Cholangiocarcinoma Screening and Care Program: CASCAP (Thailand Grand Challenges: Fluke-Free Fish Project), and Faculty of Medicine, Khon Kaen University (grant number IN60255). We would like to acknowledge Prof. David Blair, for editing the MS via Publication Clinic KKU, Thailand.		47	13	13	0	30	ELSEVIER	AMSTERDAM	RADARWEG 29, 1043 NX AMSTERDAM, NETHERLANDS	0001-706X	1873-6254		ACTA TROPICA	ACTA TROP	MAY					183	191		10.1016/j.actatropica.2019.03.004			9
152	Does not meet criteria	Phillips, G; Hudson, DM; Chaparro-Gutierrez, JJ	Presence of Paragonimus species within secondary crustacean hosts in Bogota, Colombia	Rev. Colomb Cienc. Pecu.	2019	32	2	http://dx.doi.org/10.17533/udea.rccp.v32n2a08	English	Article	crabs; invasive species; Neostrengeria macropa; Procambarus clarkii; trematode	AQUATIC ECOSYSTEMS; TROGLOTREMATIDAE; COMMUNITY	Background: Paragonimus spp. are trematode parasites that infect human populations worldwide. It is believed that infection rates within Asia reach five to ten percent of the total population. Three of the largest areas of possible infection are Asia, Central and South America as well as Africa, where the total population at risk is estimated to be 293 million people. Humans are infected via inge…	[Phillips, Gillian] Georgia State Univ, Atlanta, GA 30303 USA; [Phillips, Gillian; Hudson, David M.] Maritime Aquarium Norwalk, Norwalk, CT USA; [Chaparro-Gutierrez, Jenny J.] Univ Antioquia, UdeA, Escuela Med Vet, Grp CIBAV,Lab Parasitol Vet, Medellin, Colombia; [Hudson, David M.] Univ Nacl Colombia, Inst Ciencias Nat, Bogota, Colombia; [Hudson, David M.] Allanta Metropolitan Stale Coll, Atlanta…		Phillips, G (corresponding author), Georgia State Univ, Atlanta, GA 30303 USA.	Phillips, Gillian; Hudson, David M.; Chaparro-Gutierrez, Jenny J.	gillianlynphillips@gmail.com	Chaparro-Gutiérrez, Jenny J/CAJ-5734-2022	Hudson, David/0000-0002-6253-7255; Chaparro, Jenny/0000-0002-2750-0721	Georgia State University for International Education Fee scholarship; NSF GA-AL LSAMP [1305041]; Atlanta Metropolitan State College; Instituto de Ciencias Naturales, Universidad Nacional de Colombia, Bogota, Colombia; Martha Rocha de Campos	Georgia State University for International Education Fee scholarship; NSF GA-AL LSAMP; Atlanta Metropolitan State College; Instituto de Ciencias Naturales, Universidad Nacional de Colombia, Bogota, Colombia; Martha Rocha de Campos	We thank the Georgia State University for International Education Fee scholarship for student travel. A NSF GA-AL LSAMP Grant #1305041 received by Atlanta Metropolitan State College provided funding for student and professor travels for the completion of this work. We thank Martha Rocha de Campos and the Instituto de Ciencias Naturales, Universidad Nacional de Colombia, Bogota, Colombia, for expe…		33	1	3	0	2	UNIV ANTIOQUIA, FAC CIENCIAS AGRARIAS	MEDELLIN	CIUDADELA ROBLEDO, CARRERA 75 NO 65-87 OF 6-225, APARTADO AEREO 1226, MEDELLIN, 00000, COLOMBIA	0120-0690	2256-2958		REVISTA COLOMBIANA DE CIENCIAS PECUARIAS	REV COLOMB CIENC PEC	APR-JUN					150	157		10.17533/udea.rccp.v32n2a08			8
153	Does not meet criteria	Qureshi, AW; Zeb, A; Mansoor, A; Hayat, A; Mas-Coma, S	Fasciola hepatica infection in children actively detected in a survey in rural areas of Mardan district, Khyber Pakhtunkhawa province, northern Pakistan	Parasitol. Int.	2019	69		http://dx.doi.org/10.1016/j.parint.2018.11.003	English	Article	Fasciola hepatica; Children; Coprological survey; Questionnaire survey; Mardan district; Northern Pakistan	EPIDEMIOLOGIC ANALYSIS; ANIMAL FASCIOLIASIS; NIGELLA-SATIVA; CLIMATE-CHANGE; F GIGANTICA; SCHISTOSOMIASIS; TRANSMISSION; RISK; TREMATODIASES; METACERCARIAE	Human fascioliasis is a freshwater snail borne, zoonotic disease caused by Fasciola liver flukes which are widely spread throughout Pakistan and has recently proved to be endemic in humans of the Punjab province. To verify whether fasciolids are also affecting humans outside this province, studies were conducted in four communities comprising rural and urban areas of Mardan district, Khyber Pakht…	[Qureshi, Asma W.; Mansoor, Abu] GC Women Univ, Dept Zool, Sialkot, Pakistan; [Zeb, Aurang; Hayat, Azam] Univ Hazara, Dept Zool, Mansehra, Pakistan; [Mas-Coma, Santiago] Univ Valencia, Fac Farm, Dept Parasitol, Av Vicent Andres Estelles S-N, E-46100 Valencia, Spain		Qureshi, AW (corresponding author), GC Women Univ, Dept Zool, Sialkot, Pakistan.;Mas-Coma, S (corresponding author), Univ Valencia, Fac Farm, Dept Parasitol, Av Vicent Andres Estelles S-N, E-46100 Valencia, Spain.	Qureshi, Asma W.; Zeb, Aurang; Mansoor, Abu; Hayat, Azam; Mas-Coma, Santiago	asmawqureshi@yahoo.com; S.Mas.Coma@uv.es		Mas-Coma, Santiago/0000-0002-1685-7004; Qureshi, Asma Waheed/0000-0002-0699-3694	National Program I + D + I 2008-2011, ISCIII - Subdireccion General de Redes y Centros de Investigacion Cooperativa, Ministry of Health and Consumption, Madrid, Spain [RD16/0027/0023]; program of Ayudas para Grupos de Investigacion de Excelencia, Generalitat Valenciana, Valencia, Spain [PROMETEO/2012/042]	National Program I + D + I 2008-2011, ISCIII - Subdireccion General de Redes y Centros de Investigacion Cooperativa, Ministry of Health and Consumption, Madrid, Spain; program of Ayudas para Grupos de Investigacion de Excelencia, Generalitat Valenciana, Valencia, Spain	Spanish collaboration funded by the project No. RD16/0027/0023, Red de Investigacion Cooperativa en Enfermedades Tropicales - RICET, of the National Program I + D + I 2008-2011, ISCIII - Subdireccion General de Redes y Centros de Investigacion Cooperativa, Ministry of Health and Consumption, Madrid, Spain, and Project PROMETEO/2012/042, of the program of Ayudas para Grupos de Investigacion de Exc…		74	3	3	0	3	ELSEVIER IRELAND LTD	CLARE	ELSEVIER HOUSE, BROOKVALE PLAZA, EAST PARK SHANNON, CO, CLARE, 00000, IRELAND	1383-5769	1873-0329		PARASITOLOGY INTERNATIONAL	PARASITOL INT	APR					39	46		10.1016/j.parint.2018.11.003			8
154	Does not meet criteria	Owiny, MO; Obonyo, MO; Gatongi, PM; Fevre, EM	Prevalence and spatial distribution of Trematode cercariae in Vector Snails within different Agro-Ecological Zones in Western Kenya, 2016	Pan Afr. Med. J.	2019	32		http://dx.doi.org/10.11604/pamj.2019.32.142.14418	English	Article	Snails; cercariae; fasciola; schistosoma; infection; habitat		Introduction: Freshwater vector snails' distribution, infection with cercariae, preferred habitat and possible trematodiases transmission foci is not well known in Western Kenya. We sought to determine the distribution and prevalence of infection of snails per agro-ecological zone and environmental factors in vector snail habitats. Methods: We conducted a cross-sectional survey from March, 2016 -…	[Owiny, Maurice Omondi; Obonyo, Mark Odhiambo] Kenyatta Natl Hosp Grounds, Kenya Field Epidemiol & Lab Training Programme, Minist Hlth, Nairobi, Kenya; [Gatongi, Peter Maim] Moi Univ, Sch Publ Hlth, Eldoret, Kenya; [Fevre, Eric Maurice] Univ Liverpool, Inst Infect & Global Hlth, Leahurst Campus, Neston, England; [Fevre, Eric Maurice] Int Livestock Res Inst, Nairobi, Kenya		Owiny, MO (corresponding author), Kenyatta Natl Hosp Grounds, Kenya Field Epidemiol & Lab Training Programme, Minist Hlth, Nairobi, Kenya.	Owiny, Maurice Omondi; Obonyo, Mark Odhiambo; Gatongi, Peter Maim; Fevre, Eric Maurice			Fevre, Eric/0000-0001-8931-4986	Biotechnology and Biological Sciences Research Council; Department for International Development; Economic & Social Research Council; Medical Research Council; Natural Environment Research Council; Defense Science & Technology Laboratory, under the Zoonoses and Emerging Livestock Systems (ZELS) Programme [BB/L019019/1]; CGIAR Research Program on Agriculture for Nutrition and Health (A4NH); BBSRC …	Biotechnology and Biological Sciences Research Council(UK Research & Innovation (UKRI)Biotechnology and Biological Sciences Research Council (BBSRC)); Department for International Development; Economic & Social Research Council(UK Research & Innovation (UKRI)Economic & Social Research Council (ESRC)); Medical Research Council(UK Research & Innovation (UKRI)Medical Research Council UK (MRC)Europea…	The Kenya Field Epidemiology and Laboratory Training Programme (Kenya FELTP) provided facilitation for this study. We are grateful to the Biotechnology and Biological Sciences Research Council, the Department for International Development, the Economic & Social Research Council, the Medical Research Council, the Natural Environment Research Council and the Defense Science & Technology Laboratory,…		25	4	4	3	3	AFRICAN FIELD EPIDEMIOLOGY NETWORK-AFENET	KAMPALA	PO BOX 12874, KAMPALA, 00000, UGANDA	1937-8688			PAN AFRICAN MEDICAL JOURNAL	PAN AFR MED J	MAR 26							142	10.11604/pamj.2019.32.142.14418			12
155	Does not meet criteria	Monteiro, CM; Wendt, EW; Zebral, YD	Dendrorchis pampae sp. n. (Digenea: Gorgoderidae) from Cynopoecilus melanotaenia (Cyprinodontiformes: Cynolebiidae) a killifish from southern Brazil, with an emended diagnosis of Dendrorchis	J. Helminthol.	2019	93	2	http://dx.doi.org/10.1017/S0022149X18000172	English	Article		FRESH-WATER FISHES; HELMINTH-PARASITES; REPRODUCTION; RIVULIDAE; URUGUAY; RIVER	A new species of Dendrorchis is described and compared with others in the genus. The parasites were found in the swim bladder of the annual killifish Cynopoecilus melanotaenia. Hosts were collected from a seasonal wetland in southern Brazil. The main characteristics of D. pampae are: genital pore in the intestinal bifurcation region elongate and lobed vitellaria uterine loops limited to the aceta…	[Monteiro, C. M.] Univ Fed Rural Rio de Janeiro, Dept Biol Anim, Lab Biol & Ecol Parasitos, Km 7,BR 465, BR-23851970 Seropedica, RJ, Brazil; [Wendt, E. W.] Univ Fed Rio Grande do Sul, Inst Biociencias, Dept Zool, Campus Vale, BR-91540000 Porto Alegre, RS, Brazil; [Zebral, Y. D.] Univ Fed Rio Grande, Inst Ciencias Biol, Programa Posgrad Ciencias Fisiol, BR-96203900 Rio Grande, RS, Brazil		Wendt, EW (corresponding author), Univ Fed Rio Grande do Sul, Inst Biociencias, Dept Zool, Campus Vale, BR-91540000 Porto Alegre, RS, Brazil.	Monteiro, C. M.; Wendt, E. W.; Zebral, Y. D.	wendtemi@gmail.br	Zebral, Yuri Dornelles/K-8358-2019	Zebral, Yuri Dornelles/0000-0002-7418-3140; W. Wendt, Emilia/0000-0002-6547-6582	Fundacao de Amparo a pesquisa do Estado do Rio Grande do Sul (FAPERGS); Conselho Nacional de Desenvolvimento Cientifico e Tecnologico (CNPq)	Fundacao de Amparo a pesquisa do Estado do Rio Grande do Sul (FAPERGS)(Fundacao de Amparo a Ciencia e Tecnologia do Estado do Rio Grande do Sul (FAPERGS)); Conselho Nacional de Desenvolvimento Cientifico e Tecnologico (CNPq)(Conselho Nacional de Desenvolvimento Cientifico e Tecnologico (CNPQ))	E.W.W. and Y.D.Z. would like to thank Fundacao de Amparo a pesquisa do Estado do Rio Grande do Sul (FAPERGS) and Conselho Nacional de Desenvolvimento Cientifico e Tecnologico (CNPq), respectively, for their undergraduate scholarships.		26	0	0	0	6	CAMBRIDGE UNIV PRESS	CAMBRIDGE	EDINBURGH BLDG, SHAFTESBURY RD, CB2 8RU CAMBRIDGE, ENGLAND	0022-149X	1475-2697		JOURNAL OF HELMINTHOLOGY	J HELMINTHOL	MAR					203	207		10.1017/S0022149X18000172			5
156	Does not meet criteria	Tolley-Jordan, LR; Chadwick, MA	Effects of Parasite Infection and Host Body Size on Habitat Associations of Invasive Aquatic Snails: Implications for Environmental Monitoring	J. Aquat. Anim. Health	2019	31	1	http://dx.doi.org/10.1002/aah.10059	English	Article		MELANOIDES-TUBERCULATA MOLLUSCA; FRESH-WATER SNAILS; BIOMPHALARIA-GLABRATA; COMMUNITY DYNAMICS; THIARA-GRANIFERA; TREMATODES; RIVERS; TEXAS	The Comal River, a spring-fed system in central Texas, was invaded in the 1960s by two Asian aquatic snails (Thiaridae: red-rimmed melania Melanoides tuberculata and quilted melania Tarebia granifera) and subsequently by three of their trematode parasites (the avian eye-fluke Philophthalmus gralli in the 1960s; the gill trematode Centrocestus formosanus in the 1990s; and the intestinal fluke Hapl…	[Tolley-Jordan, Lori R.] Jacksonville State Univ, Dept Biol, Jacksonville, AL 36265 USA; [Chadwick, Michael A.] Kings Coll London, Dept Geog, London WC2R 2LS, England		Tolley-Jordan, LR (corresponding author), Jacksonville State Univ, Dept Biol, Jacksonville, AL 36265 USA.	Tolley-Jordan, Lori R.; Chadwick, Michael A.	ljordan@jsu.edu	Chadwick, Michael/ABF-6431-2020	Chadwick, Michael/0000-0003-4891-4357					44	5	5	0	10	WILEY	HOBOKEN	111 RIVER ST, HOBOKEN 07030-5774, NJ USA	0899-7659	1548-8667		JOURNAL OF AQUATIC ANIMAL HEALTH	J AQUAT ANIM HEALTH	MAR					121	128		10.1002/aah.10059			8
157	Does not meet criteria	Tian-Bi, YNT; Konan, JNK; Sangare, A; Ortega-Abboud, E; Utzinger, J; N'Goran, EK; Jarne, P	Spatio-temporal population genetic structure, relative to demographic and ecological characteristics, in the freshwater snail Biomphalaria pfeifferiin Man, western Cote d'Ivoire	Genetica	2019	147	1	http://dx.doi.org/10.1007/s10709-018-0049-4	English	Article	Spatio-temporal structure; Demography; Parasitic prevalence; Gene flow; Biomphalaria pfeifferi	SCHISTOSOMA-MANSONI; MATING-SYSTEM; METAPOPULATION DYNAMICS; INTERMEDIATE HOST; SELFING RATE; INBREEDING DEPRESSION; TEMPORAL VARIATION; DIVERSITY; SIZE; DIFFERENTIATION	Combining the analysis of spatial and temporal variation when investigating population structure enhances our capacity for unravelling the biotic and abiotic factors responsible for microevolutionary change. This work aimed at measuring the spatial and temporal genetic structure of populations of the freshwater snail Biomphalaria pfeifferi (the intermediate host of the trematode Schistosoma manso…	[Tian-Bi, Yves-Nathan T.] Univ Felix Houphouet Boigny, Lab Genet, Unite Format & Rech Biosci, 22 BP 1106, Abidjan 22, Cote Ivoire; [Tian-Bi, Yves-Nathan T.; N'Goran, Eliezer K.] Ctr Suisse Rech Sci Cote Ivoire, 01 BP 1303, Abidjan 01, Cote Ivoire; [Konan, Jean-Noel K.; Sangare, Abdourahamane] Ctr Natl Rech Agron, Adiopodoume KM 17,Route Dabou,01 BP 1740, Abidjan 01, Cote Ivoire; [Ortega-Abboud, E…		Tian-Bi, YNT (corresponding author), Univ Felix Houphouet Boigny, Lab Genet, Unite Format & Rech Biosci, 22 BP 1106, Abidjan 22, Cote Ivoire.;Tian-Bi, YNT (corresponding author), Ctr Suisse Rech Sci Cote Ivoire, 01 BP 1303, Abidjan 01, Cote Ivoire.	Tian-Bi, Yves-Nathan T.; Konan, Jean-Noel K.; Sangare, Abdourahamane; Ortega-Abboud, Enrique; Utzinger, Juerg; N'Goran, Eliezer K.; Jarne, Philippe	tianbyth@yahoo.fr		TIAN BI, YVES-NATHAN T./0000-0002-0460-9441; Ortega-Abboud, Enrique Isaac/0000-0001-6974-839X	Swiss Agency for Development and Cooperation (SDC)	Swiss Agency for Development and Cooperation (SDC)	We thank two reviewers for a series of useful comments. This study received financial support from the Swiss Agency for Development and Cooperation (SDC) allocated to the Centre Suisse de Recherches Scientifiques en Cote d'Ivoire (CSRS) via a project entitled Contribution to the process of national reconciliation in Cote d'Ivoire. We are grateful to the Swiss Tropical and Public Health Institute …		80	2	2	1	15	SPRINGER	DORDRECHT	VAN GODEWIJCKSTRAAT 30, 3311 GZ DORDRECHT, NETHERLANDS	0016-6707	1573-6857		GENETICA	GENETICA	FEB					33	45		10.1007/s10709-018-0049-4			13
158	Does not meet criteria	Chunchukova, M; Kirin, D; Kuzmanova, D	NEW DATA FOR HELMINTH COMMUNITIES OF Alburnus alburnus (Linnaeus, 1758) FROM MARITSA RIVER, BULGARIA	Sci. Pap.-Ser. D-Anim. Sci.	2019	62	1		English	Article	Alburnus alburnus; bioindication; helminth communities; Maritsa River		During summer 2018, 29 specimens of bleak (Alburnus alburnus (Linnaeus, 1758)) from Maritsa River were collected and examined with standard techniques for parasites. Helminth parasites were recorded in 24 bleak specimens (82.75%) from Maritsa River. Five species of parasites were identified: one trematode species (Allocreadium isoporum (Looss, 1984)), two cestode species (Caryophyllaeus brachycol…	[Chunchukova, Mariya; Kirin, Diana; Kuzmanova, Dimitrinka] Agr Univ Plovdiv, Dept Agroecol & Environm Protect, Mendeleev 12, Plovdiv 4000, Bulgaria		Chunchukova, M (corresponding author), Agr Univ Plovdiv, Dept Agroecol & Environm Protect, Mendeleev 12, Plovdiv 4000, Bulgaria.	Chunchukova, Mariya; Kirin, Diana; Kuzmanova, Dimitrinka	m.chunchukova@abv.bg	Kirin, Diana A/L-2528-2018	Kirin, Diana A/0000-0002-9543-7816					34	0	0	0	0	UNIV AGRICULTURAL SCIENCES & VETERINARY MEDICINE BUCHAREST	BUCHAREST	59 MARASTI BOULEVARD, DISTRICT 1, BUCHAREST, 011464, ROMANIA	2285-5750	2393-2260		SCIENTIFIC PAPERS-SERIES D-ANIMAL SCIENCE	SCI PAP-SER D-ANIM S						439	444					6
159	Does not meet criteria	Altman, KA; Raffel, TR	Thermal acclimation has little effect on tadpole resistance to Batrachochytrium dendrobatidis	Dis. Aquat. Org.	2019	133	3	http://dx.doi.org/10.3354/dao03347	English	Article	Chytridiomycosis; Temperature; Green frog; Beneficial acclimation; Dormancy	FUNGAL PATHOGEN; METABOLIC-RATE; TEMPERATURE; SUSCEPTIBILITY; HOST; FROG; HIBERNATION; CAPACITY; DECLINES; IMMUNITY	Given that climate change is predicted to alter patterns of temperature variability, it is important to understand how shifting temperatures might influence species interactions, including parasitism. Predicting thermal effects on species interactions is complicated, however, be cause the temperature-dependence of the interaction depends on the thermal responses of both interacting organisms, whi…	[Altman, Karie A.; Raffel, Thomas R.] Oakland Univ, Dept Biol Sci, Rochester, MI 48309 USA; [Altman, Karie A.] Univ Pittsburgh, Dept Biol Sci, Pittsburgh, PA 15260 USA		Altman, KA (corresponding author), Oakland Univ, Dept Biol Sci, Rochester, MI 48309 USA.;Altman, KA (corresponding author), Univ Pittsburgh, Dept Biol Sci, Pittsburgh, PA 15260 USA.	Altman, Karie A.; Raffel, Thomas R.	karie.altman@pitt.edu			NSF CAREER award [IOS-1651888]; King-Chavez-Parks Future Faculty Fellowship	NSF CAREER award(National Science Foundation (NSF)NSF - Office of the Director (OD)); King-Chavez-Parks Future Faculty Fellowship	This work was conducted with Oakland University Institutional Animal Care and Use Committee (IACUC) approval (IACUC no. 15101). We thank the anonymous reviewers whose input greatly improved the manuscript. Thank you to the Zielinski family for allowing us to collect tadpoles on their property and to Joyce Longcore for providing Bd cultures. Finally, thanks to S. Brady, A. Foster, K. Julius, J. Mc…		40	1	1	2	6	INTER-RESEARCH	OLDENDORF LUHE	NORDBUNTE 23, D-21385 OLDENDORF LUHE, GERMANY	0177-5103	1616-1580		DISEASES OF AQUATIC ORGANISMS	DIS AQUAT ORGAN						207	216		10.3354/dao03347			10
160	Does not meet criteria	Merlo, MJ; Parietti, M; Etchegoin, JA	Temporal variations of larval digenean assemblages parasitizing Heleobia parchappii (Mollusca: Cochliopidae) in two shallow lakes from the Buenos Aires province, Argentina	Iheringia Ser. Zool.	2019	109		http://dx.doi.org/10.1590/1678-4766e2019025	English	Article	Molluscan host; seasonal dynamics; environmental factors; anthropogenic disturbances	TREMATODE COMPONENT COMMUNITY; MUDSNAIL HYDROBIA-VENTROSA; SPATIAL HETEROGENEITY; SEASONAL DYNAMICS; POPULATION; INFECTIONS; PREVALENCE; DIVERSITY; POLLUTION; PATTERNS	The larval digenean assemblages in snail hosts are influenced by biotic and abiotic factors and by environmental disturbances due to human activities. Given their susceptibility to different types of impact, they can be useful tools for the study of temporal variations in parasite communities. The study of temporal dynamics in prevalence and species richness of larval digenean assemblages of Hele…	[Merlo, Matias J.; Parietti, Manuela; Etchegoin, Jorge A.] Univ Nacl Mar del Plata, CONICET, Lab Parasitol, Inst Invest Prod Sanidad & Ambiente IIPROSAM,Fac, Juan B Justo 2550, RA-7600 Mar Del Plata, Buenos Aires, Argentina		Etchegoin, JA (corresponding author), Univ Nacl Mar del Plata, CONICET, Lab Parasitol, Inst Invest Prod Sanidad & Ambiente IIPROSAM,Fac, Juan B Justo 2550, RA-7600 Mar Del Plata, Buenos Aires, Argentina.	Merlo, Matias J.; Parietti, Manuela; Etchegoin, Jorge A.	mjmerlo@mdp.edu.ar			FONCYT (PICT) [1974]; Universidad Nacional de Mar del Plata [15/E831 EXA873/18]	FONCYT (PICT)(ANPCyTFONCyT); Universidad Nacional de Mar del Plata(National University of La Plata)	The present study was funded by grants from FONCYT (PICT No. 1974 to M. J. M.) and Universidad Nacional de Mar del Plata (No. 15/E831 EXA873/18 to J. A. E.).		58	2	2	0	0	FUNDACAO ZOOBOTANICA RIO GRANDE SUL, MUSEU CIENCIAS NATURAIS	PORTO ALEGRE	CAIXA POSTAL 1188, PORTO ALEGRE, RS 00000, BRAZIL	0073-4721	1678-4766		IHERINGIA SERIE ZOOLOGIA	IHERINGIA SER ZOOL								e2019025	10.1590/1678-4766e2019025			7
161	Does not meet criteria	Leiva, NV; Manriquez, PH; Aguilera, VM; Gonzalez, MT	Temperature and pCO(2) jointly affect the emergence and survival of cercariae from a snail host: implications for future parasitic infections in the Humboldt Current system	Int. J. Parasit.	2019	49	1	http://dx.doi.org/10.1016/j.ijpara.2018.08.006	English	Article	Cercariae; Climate change; Gastropod; Intertidal ecosystems; pCO(2); Transmission; Trematodes	OCEAN ACIDIFICATION; NORTHERN CHILE; CLIMATE-CHANGE; CARBONIC-ACID; TREMATODE; DIGENEA; CO2; VARIABILITY; SEAWATER; CYCLES	Ocean warming and acidification are general consequences of rising atmospheric CO2 concentrations. In addition to future predictions, highly productive systems such as the Humboldt Current System are characterized by important variations in both temperature and pCO(2) level, but how these physical-chemical ocean changes might influence the transmission and survival of parasites has not been asses…	[Leiva, Natalia V.] Univ Antofagasta, Programa Magister Ecol Sistemas Acuat, Av Angamos 601,POB 170, Antofagasta, Chile; [Leiva, Natalia V.; Teresa Gonzalez, M.] Univ Antofagasta, Fac Ciencias Mary & Recursos Biol, Inst Ciencias Nat Alexander von Humboldt, Av Angamos 601,POB 170, Antofagasta, Chile; [Manriquez, Patricio H.; Aguilera, Victor M.] CEAZA, Coquimbo, Chile; [Manriquez, Patricio H.] LEC…		Leiva, NV (corresponding author), Univ Antofagasta, Programa Magister Ecol Sistemas Acuat, Av Angamos 601,POB 170, Antofagasta, Chile.	Leiva, Natalia V.; Manriquez, Patricio H.; Aguilera, Victor M.; Teresa Gonzalez, M.	natalialeivah.uv@gmail.com	Aguilera, Victor M/AAH-4460-2020	Aguilera, Victor M/0000-0001-5791-5250	Project Semillero, Direccion de Gestion de la Investigacion, Universidad de Antofagasta, Chile [5303]; Conicyt from the Chilean Government [22160565]; Millennium Scientific Initiative [IC120019]; Network of the European Union, Latin America and the Caribbean Countries on Joint Innovation and Research Activities [ELAC2015/1-01-0495]	Project Semillero, Direccion de Gestion de la Investigacion, Universidad de Antofagasta, Chile; Conicyt from the Chilean Government; Millennium Scientific Initiative; Network of the European Union, Latin America and the Caribbean Countries on Joint Innovation and Research Activities	This study was funded by the Project Semillero No. 5303, Direccion de Gestion de la Investigacion, Universidad de Antofagasta, Chile, granted to MTG. NVL is grateful for a Scholarship Conicyt No 22160565 from the Chilean Government. We thank Dr. Marcelo E. Oliva for comments on the manuscript, and Dr. Maria Soledad Romero for letting us use her laboratory during the course of this investigation. …		73	6	6	3	22	ELSEVIER SCI LTD	OXFORD	THE BOULEVARD, LANGFORD LANE, KIDLINGTON, OXFORD OX5 1GB, OXON, ENGLAND	0020-7519	1879-0135		INTERNATIONAL JOURNAL FOR PARASITOLOGY	INT J PARASITOL	JAN					49	61		10.1016/j.ijpara.2018.08.006			13
162	Does not meet criteria	Attwood, SW; Liu, L; Huo, GN	Population genetic structure and geographical variation in Neotricula aperta (Gastropoda: Pomatiopsidae), the snail intermediate host of Schistosoma mekongi (Digenea: Schistosomatidae)	Plos Neglect. Trop. Dis.	2019	13	1	http://dx.doi.org/10.1371/journal.pntd.0007061	English	Article		PHYLOGENETIC ANALYSIS; NATURAL-POPULATION; DIVERGENCE TIMES; SEQUENCE DATA; EVOLUTION; INFERENCE; PACKAGE; RIVER; PHYLOGEOGRAPHY; INFECTIONS	Background Neotricula aperta is the snail-intermediate host of the parasitic blood-fluke Schistosoma mekongi which causes Mekong schistosomiasis in Cambodia and the Lao PDR. Despite numerous phylogenetic studies only one DNA-sequence based population-genetic study of N. aperta had been published, and the origin, structure and persistence of N. aperta were poorly understood. Consequently, a phylog…	[Attwood, Stephen W.; Liu, Liang; Huo, Guan-Nan] Sichuan Univ, West China Hosp, West China Med Sch, State Key Lab Biotherapy, Chengdu, Sichuan, Peoples R China; [Attwood, Stephen W.] Nat Hist Museum, Dept Life Sci, London, England		Attwood, SW (corresponding author), Sichuan Univ, West China Hosp, West China Med Sch, State Key Lab Biotherapy, Chengdu, Sichuan, Peoples R China.;Attwood, SW (corresponding author), Nat Hist Museum, Dept Life Sci, London, England.	Attwood, Stephen W.; Liu, Liang; Huo, Guan-Nan	swahuaxi@yahoo.com	Attwood, Stephen W./B-1685-2010	Attwood, Stephen W./0000-0003-1717-1677					93	1	2	0	4	PUBLIC LIBRARY SCIENCE	SAN FRANCISCO	1160 BATTERY STREET, STE 100, SAN FRANCISCO, CA 94111 USA	1935-2735			PLOS NEGLECTED TROPICAL DISEASES	PLOS NEGLECT TROP D	JAN							e0007061	10.1371/journal.pntd.0007061			33
163	Does not meet criteria	El Fels, L; El Hayany, B; El Faiz, A; Saadani, M; Houari, M; Hafidi, M	Sludge nematodes, cestodes, and trematodes eggs variation from lagooning, activated sludge and infiltration-percolation wastewater treatment system under semi-arid climate	Environ. Sci. Pollut. Res.	2019	26	1	http://dx.doi.org/10.1007/s11356-018-3618-2	English	Article	Lagooning; Activated sludge; Infiltration-percolation; Nematodes; Cestodes; Trematodes	HELMINTH EGGS; PARASITE CONTAMINATION; STABILIZATION POND; ASCARIS EGGS; INACTIVATION; VIABILITY; ACCUMULATION; REMOVAL	The prevalence and the identification of the helminth eggs load of raw sewage sludge was assessed of three different wastewater treatment systems. The results showed a variety of parasite species with following average concentrations; five taxa belonging to three classes nematodes, cestodes and trematodes were inventoried. The class of nematodes is the most diverse with 5 taxa. It is represented …	[El Fels, Loubna; El Hayany, Bouchra; El Faiz, Abdelouahed; Hafidi, Mohamed] Univ Cadi Ayyad Marrakech, Fac Sci Semlalia, CNRST, Lab Ecol & Environm,URAC 32, Marrakech, Morocco; [El Fels, Loubna] Inst Super Profess Infirmieres & Tech Sante, Marrakech, Morocco; [Saadani, Mustapha] ONEE Branche Eau Chichaoua, Chichaoua, Morocco; [Houari, Mustapha] Univ Ibno Zohr, ENSAT, Lab Mecan Proc Energet & Env…		El Fels, L (corresponding author), Univ Cadi Ayyad Marrakech, Fac Sci Semlalia, CNRST, Lab Ecol & Environm,URAC 32, Marrakech, Morocco.;El Fels, L (corresponding author), Inst Super Profess Infirmieres & Tech Sante, Marrakech, Morocco.	El Fels, Loubna; El Hayany, Bouchra; El Faiz, Abdelouahed; Saadani, Mustapha; Houari, Mustapha; Hafidi, Mohamed	loubna.elfels@gmail.com	HAFIDI, Mohamed/AAA-9508-2019	HAFIDI, Mohamed/0000-0001-6049-8398	Ministry of the Environment	Ministry of the Environment(Ministry of the Environment, Japan)	This work is part of project Research and Development BOCOMPOSOL supported by the Ministry of the Environment and under the coordination of Pr Mohamed Hafidi, Laboratory of ecology and environment of the Faculty of Sciences Semlalia of Marrakech, Morocco.		37	6	6	1	6	SPRINGER HEIDELBERG	HEIDELBERG	TIERGARTENSTRASSE 17, D-69121 HEIDELBERG, GERMANY	0944-1344	1614-7499		ENVIRONMENTAL SCIENCE AND POLLUTION RESEARCH	ENVIRON SCI POLLUT R	JAN					570	576		10.1007/s11356-018-3618-2			7
164	Does not meet criteria	Wang, SYS; Tattersall, GJ; Koprivnikar, J	Trematode Parasite Infection Affects Temperature Selection in Aquatic Host Snails*	Physiol. Biochem. Zool.	2019	92	1	http://dx.doi.org/10.1086/701236	English	Article	trematode parasite; aquatic snail host; fever; thermoregulation; null model	SOFT-BOTTOM INVERTEBRATES; THERMAL PREFERENCES; BEHAVIORAL FEVER; HYDROBIA-ULVAE; MORTALITY; DEFENSE; MANIPULATION; ANTIPYRESIS; AMPHIBIANS; EMERGENCE	Animals infected by parasites or pathogens can exhibit altered behaviors that may reduce the costs of infection to the host or represent manipulations that benefit the parasite. Given that temperature affects many critical physiological processes, changes in thermoregulatory behaviors are an important consideration for infected hosts, especially ectotherms. Here we examined the temperature choice…	[Wang, Susan Y. S.; Tattersall, Glenn J.] Brock Univ, Dept Biol Sci, St Catharines, ON L2S 3A1, Canada; [Koprivnikar, Janet] Ryerson Univ, Dept Chem & Biol, Toronto, ON M5B 2K3, Canada		Tattersall, GJ (corresponding author), Brock Univ, Dept Biol Sci, St Catharines, ON L2S 3A1, Canada.	Wang, Susan Y. S.; Tattersall, Glenn J.; Koprivnikar, Janet	gtatters@brocku.ca	Tattersall, Glenn J/D-3469-2009	Tattersall, Glenn J/0000-0002-6591-6760	Natural Sciences and Engineering Research Council [RGPIN-05566, RGPIN-2014-05814]	Natural Sciences and Engineering Research Council(Natural Sciences and Engineering Research Council of Canada (NSERC))	We thank Tom Eles for his assistance with animal care, Dino and Marin Milotic for assistance with field collection of infected snails, and Padraic Odesse for his invaluable patience and assistance with the ImageJ data analysis. This research was supported by Natural Sciences and Engineering Research Council Discovery grants to J.K. (RGPIN-05566) and G.J.T. (RGPIN-2014-05814).		56	4	4	5	40	UNIV CHICAGO PRESS	CHICAGO	1427 E 60TH ST, CHICAGO, IL 60637-2954 USA	1522-2152	1537-5293		PHYSIOLOGICAL AND BIOCHEMICAL ZOOLOGY	PHYSIOL BIOCHEM ZOOL	JAN 1					71	79		10.1086/701236			9
165	Does not meet criteria	Esqueda-Gonzalez, MD; Rios-Jara, E; Lopez-Uriarte, E; Chavez-Sanchez, MC; Abad-Rosales, SM; Michel-Morfin, JE	Reproductive cycle of Donax punctatostriatus (Hanley, 1843) (Bivalvia: Donacidae) in a sandy beach of Sinaloa, Mexico	Am. Malacol. Bull.	2018	36	2	http://dx.doi.org/10.4003/006.036.0206	English	Article	Bivalve; reproduction; size at first maturity; Postmonorchis sp.; Gulf of California	CRASSOSTREA-GIGAS; GAMETOGENIC ACTIVITY; BAJA-CALIFORNIA; MOLLUSCA; CULTURE; OYSTER; GROWTH; TRUNCULUS; PATTERNS; SOWERBY	The reproductive cycle, stages of gonadal development, and minimum size of sexual maturity are described for a population of the dam Donax punctatostriatus Hanley, 1843 from a sandy beach in southern Sinaloa, Mexico. A total of 880 clams were collected from January 2009 to June 2010; 3.2% were sexually undifferentiated and 1.4% had the trematode parasite Postmonorchis sp, in the gonadal tissue. T…	[del Carmen Esqueda-Gonzalez, Maria; Rios-Jara, Eduardo; Lopez-Uriarte, Ernesto] Univ Guadalajara, Dept Ecol, Ctr Univ Ciencias Biol & Agr, Camino Ing Ramon Padilla Sanchez 2100, Zapopan, Jalisco 45510, Mexico; [Cristina Chavez-Sanchez, Maria; Maria Abad-Rosales, Selene] Ctr Invest Alimentac & Desarrollo AC, Lab Histopatol, Unidad Mazatlan, Ave Sabalo Cerritos S-N, Sinaloa 82100, Mexico; [Emilio …		Rios-Jara, E (corresponding author), Univ Guadalajara, Dept Ecol, Ctr Univ Ciencias Biol & Agr, Camino Ing Ramon Padilla Sanchez 2100, Zapopan, Jalisco 45510, Mexico.	del Carmen Esqueda-Gonzalez, Maria; Rios-Jara, Eduardo; Lopez-Uriarte, Ernesto; Cristina Chavez-Sanchez, Maria; Maria Abad-Rosales, Selene; Emilio Michel-Morfin, Jesus	eduardo.rios@academicos.udg.mx		ABAD ROSALES, SELENE MARIA/0000-0002-3836-7479; Chavez-Sanchez, Maria-Cristina/0000-0002-6411-3368	Consejo Nacional de Ciencias y Tecnologia [90606]	Consejo Nacional de Ciencias y Tecnologia	We are grateful to Jose Salgado Barragan for his help during field and laboratory work. We also thank to Arizbeth Alonso, Cristian Galvan and Paul Esqueda for their support to carry out sampling work. The first author thanks the Consejo Nacional de Ciencias y Tecnologia for financial support (PhD scholarship number 90606). The research was held at the Centro Universitario de Ciencias Biologicas y…		47	1	1	0	3	AMER MALACOLOGICAL SOC, INC	WILMINGTON	DELAWARE MUSEUM NATURAL HISTORY, BOX 3937, WILMINGTON, DE 19807-0937 USA	0740-2783	2162-2698		AMERICAN MALACOLOGICAL BULLETIN	AM MALACOL BULL	DEC					274	285		10.4003/006.036.0206			12
166	Does not meet criteria	Apiwong, K; Wongsawad, CH; Butboonchoo, P	Morphological and molecular characterization of Haplorchoides mehrai Pande and Shukla 1976 (Digenea: Heterophyidae) from Chiang Mai province	Helminthologia	2018	55	4	http://dx.doi.org/10.2478/helm-2018-0034	English	Article	Haplorchoides mehrai; Barbonymus schwanenfeldii; Cyclocheilichthys repasson; Metacercariae; COI; Chiang Mai province	FRESH-WATER FISH; METACERCARIAE; IDENTIFICATION	Cyprinoid fish in Chiang Mai province has been reported the presence of a large number of metacercariae, particularly the metacercariae of Haplorchoides and those not identified to species. This study aims to investigate morphological and molecular characteristic of the minute intestinal fluke H. mehrai metacercariae in two cyprinoid fish species from Chom Thong district, Chiang Mai province, Tha…	[Apiwong, K.; Wongsawad, C. H.; Butboonchoo, P.] Chiang Mai Univ, Fac Sci, Dept Biol, Chiang Mai, Thailand; [Wongsawad, C. H.] Chiang Mai Univ, Inst Sci & Technol, Appl Technol Biodivers Res Unit, Chiang Mai 50200, Thailand; [Wongsawad, C. H.] Chiang Mai Univ, ESRC, Chiang Mai, Thailand		Wongsawad, CH (corresponding author), Chiang Mai Univ, Fac Sci, Dept Biol, Chiang Mai, Thailand.;Wongsawad, CH (corresponding author), Chiang Mai Univ, Inst Sci & Technol, Appl Technol Biodivers Res Unit, Chiang Mai 50200, Thailand.;Wongsawad, CH (corresponding author), Chiang Mai Univ, ESRC, Chiang Mai, Thailand.	Apiwong, K.; Wongsawad, C. H.; Butboonchoo, P.	wchalobol@gmail.com							21	2	2	0	0	WALTER DE GRUYTER GMBH	BERLIN	GENTHINER STRASSE 13, D-10785 BERLIN, GERMANY	0440-6605	1336-9083		HELMINTHOLOGIA	HELMINTHOLOGIA	DEC					334	342		10.2478/helm-2018-0034			9
167	Does not meet criteria	Zbikowska, E; Marszewska, A	Thermal preferences of bird schistosome snail hosts increase the risk of swimmer's itch	J. Therm. Biol.	2018	78		http://dx.doi.org/10.1016/j.jtherbio.2018.08.023	English	Article	Cercarial dermatitis; Bird schistosomes; Snail host; Thermal preferences	LARVAL TREMATODES DIGENEA; CERCARIAL DERMATITIS; BEHAVIORAL FEVER; CENTRAL-EUROPE; TEMPERATURE; EMERGENCE; INFECTION; GASTROPODA; PULMONATA; SZIDATI	Ambient temperature strongly affects host parasite interactions, especially when both are ectothermic. Bird schistosomes, which cercariae are known as agents of swimmer's itch and their snail hosts can be a good example of this phenomenon. The snails of these parasites play the key role, as the source of harmful larvae. Cercarial dermatitis is noted even in areas when prevalence of parasites in s…	[Zbikowska, Elibieta; Marszewska, Anna] Nicolaus Copernicus Univ Torun, Fac Biol & Environm Protect, Dept Invertebrate Zool, Lwowska 1, PL-87700 Torun, Poland		Marszewska, A (corresponding author), Nicolaus Copernicus Univ Torun, Fac Biol & Environm Protect, Dept Invertebrate Zool, Lwowska 1, PL-87700 Torun, Poland.	Zbikowska, Elibieta; Marszewska, Anna	anna@doktorant.umk.pl	Stanicka, Anna/ABE-9841-2021; Zbikowska, Elzbieta/G-7952-2014	Stanicka, Anna/0000-0002-4287-8482; Zbikowska, Elzbieta/0000-0002-6126-8540	Faculty of Biology and Environmental Protection of Nicolaus Copernicus University	Faculty of Biology and Environmental Protection of Nicolaus Copernicus University	This work was supported by the Faculty of Biology and Environmental Protection of Nicolaus Copernicus University [statutory fund research].		41	6	6	1	20	PERGAMON-ELSEVIER SCIENCE LTD	OXFORD	THE BOULEVARD, LANGFORD LANE, KIDLINGTON, OXFORD OX5 1GB, ENGLAND	0306-4565			JOURNAL OF THERMAL BIOLOGY	J THERM BIOL	DEC					22	26		10.1016/j.jtherbio.2018.08.023			5
168	Does not meet criteria	Villalba-Vasquez, PJ; Violante-Gonzalez, J; Monks, S; Marino-Romero, JU; Ibanez, SG; Rojas-Herrera, AA; Flores-Garza, R; Rosas-Guerrero, V	Temporal and spatial variations in the metazoan parasite communities of the Panama spadefish, Parapsettus panamensis (Pisces: Ephippidae), from the Pacific coast of Mexico	Invertebr. Biol.	2018	137	4	http://dx.doi.org/10.1111/ivb.12232	English	Article	marine fish; Mexico; Pacific coast; Parapsettus panamensis; parasites	TRES-PALOS LAGOON; RIO-DE-JANEIRO; HELMINTH COMMUNITIES; GOBIID FISHES; AGGREGATION LEVELS; SEASONAL DYNAMICS; SPECIES RICHNESS; MARINE FISH; ECOLOGY; DETERMINANTS	In the tropics, variations in the structure and species composition of marine fish parasite communities over several years have received limited attention. Changes in water temperature in the tropics are not as extreme as in temperate climes, and the processes that generate variations in these parasite communities are as yet unclear. The parasite communities in populations of Parapsettus panamens…	[Villalba-Vasquez, Princessa J.; Violante-Gonzalez, Juan; Marino-Romero, Jaime U.; Garcia Ibanez, Sergio; Rojas-Herrera, Agustin A.; Flores-Garza, Rafael] Univ Autonoma Guerrero, Fac Ecol Marina, Acapulco, Guerrero, Mexico; [Monks, Scott] Univ Autonoma Estado Hidalgo, Ctr Invest Biol, Pachuca, Mexico; [Rosas-Guerrero, Victor] Univ Autonoma Guerrero, Fac Desarrollo Sustentable, Tecpan De Galeana, …		Violante-Gonzalez, J (corresponding author), Univ Autonoma Guerrero, Fac Ecol Marina, Acapulco, Guerrero, Mexico.	Villalba-Vasquez, Princessa J.; Violante-Gonzalez, Juan; Monks, Scott; Marino-Romero, Jaime U.; Garcia Ibanez, Sergio; Rojas-Herrera, Agustin A.; Flores-Garza, Rafael; Rosas-Guerrero, Victor	viojuang@yahoo.com.mx	Rosas-Guerrero, Victor/F-6740-2010; Monks, Scott/X-6776-2019	Rosas-Guerrero, Victor/0000-0003-3248-4508; Monks, Scott/0000-0002-5041-8582; Violante-Gonzalez, Juan/0000-0001-6291-8763	Consejo Nacional de Ciencia y Tecnologia (CONACYT) [780025]	Consejo Nacional de Ciencia y Tecnologia (CONACYT)(Consejo Nacional de Ciencia y Tecnologia (CONACyT))	Consejo Nacional de Ciencia y Tecnologia (CONACYT), Grant/Award Number: 780025		84	10	10	0	10	WILEY	HOBOKEN	111 RIVER ST, HOBOKEN 07030-5774, NJ USA	1077-8306	1744-7410		INVERTEBRATE BIOLOGY	INVERTEBR BIOL	DEC					339	354		10.1111/ivb.12232			16
169	Does not meet criteria	Rudko, SP; Reimink, RL; Froelich, K; Gordy, MA; Blankespoor, CL; Hanington, PC	Use of qPCR-Based Cercariometry to Assess Swimmer's Itch in Recreational Lakes	EcoHealth	2018	15	4	http://dx.doi.org/10.1007/s10393-018-1362-1	English	Article	Swimmer's itch; qPCR; Recreational water; Exposure; Cercariometry; Avian schistosomes; eDNA	GIGANTOBILHARZIA-HURONENSIS; TRICHOBILHARZIA-OCELLATA; STAGNICOLA-EMARGINATA; CERCARIAL DERMATITIS; SCHISTOSOMA-MANSONI; TRANSMISSION SITES; UNITED-STATES; PREVALENCE; HOST; TEMPERATURE	Swimmer's itch (cercarial dermatitis) is a nuisance encountered by bathers and recreational water users worldwide. The condition is caused by the penetration of larval digenean trematodes (cercariae) of the family Schistosomatidae, into the skin, following their release into freshwater from pulmonate snails that serve as the intermediate hosts for these parasites. This study utilizes qPCR-based c…	[Rudko, Sydney P.; Gordy, Michelle A.; Hanington, Patrick C.] Univ Alberta, Sch Publ Hlth, Room 3-57,South Acad Bldg, Edmonton, AB T6G 2G7, Canada; [Reimink, Ronald L.] Hope Coll, Off Campus Minist, Holland, MI 49423 USA; [Froelich, Kelsey] St Joseph High Sch, St Joseph, MI USA; [Blankespoor, Curtis L.] Jackson Coll, Jackson, MI USA; [Blankespoor, Curtis L.] Univ Michigan, Biol Stn, Pellston, MI …		Hanington, PC (corresponding author), Univ Alberta, Sch Publ Hlth, Room 3-57,South Acad Bldg, Edmonton, AB T6G 2G7, Canada.	Rudko, Sydney P.; Reimink, Ronald L.; Froelich, Kelsey; Gordy, Michelle A.; Blankespoor, Curtis L.; Hanington, Patrick C.	pch1@ualberta.ca		Hanington, Patrick/0000-0002-3964-5012; Gordy, Michelle/0000-0002-5034-1765; Rudko, Sydney P./0000-0002-3789-7267	Natural Sciences and Engineering Research Council of Canada [418540]; Alberta Innovates-Energy and Environment Solutions [2078, 2332]; Michigan Swimmer's Itch Partnership	Natural Sciences and Engineering Research Council of Canada(Natural Sciences and Engineering Research Council of Canada (NSERC)CGIAR); Alberta Innovates-Energy and Environment Solutions; Michigan Swimmer's Itch Partnership	Funding was provided by Natural Sciences and Engineering Research Council of Canada (Grant No. 418540), Alberta Innovates-Energy and Environment Solutions (Grant Nos. 2078, 2332) and Michigan Swimmer's Itch Partnership.		49	16	16	2	8	SPRINGER	NEW YORK	233 SPRING ST, NEW YORK, NY 10013 USA	1612-9202	1612-9210		ECOHEALTH	ECOHEALTH	DEC					827	839		10.1007/s10393-018-1362-1			13
170	Does not meet criteria	Marszewska, A; Strzala, T; Cichy, A; Dabrowska, GB; Zbikowska, E	Agents of swimmer's itch-dangerous minority in the Digenea invasion of Lymnaeidae in water bodies and the first report of Trichobilharzia regenti in Poland	Parasitol. Res.	2018	117	12	http://dx.doi.org/10.1007/s00436-018-6068-3	English	Article	Trichobilharzia; Lymnaeidae; Molecular identification; Prevalence; Seasonality; Shell size	HUMAN CERCARIAL DERMATITIS; LARVAL TREMATODES DIGENEA; AVIAN SCHISTOSOMES; BIRD SCHISTOSOMES; MOLECULAR-IDENTIFICATION; INTERMEDIATE HOSTS; SEQUENCE ALIGNMENT; MAMMALIAN SKIN; CENTRAL-EUROPE; RISK-FACTORS	Trichobilharzia spp. have been identified as a causative agent of swimmers' itch, a skin disease provoked by contact with these digenean trematodes in water. These parasites have developed a number of strategies to invade vertebrates. Since we have little understanding of the behavior of these parasites inside the human body, the monitoring of their invasion in snail host populations is highly re…	[Marszewska, Anna; Cichy, Anna; Zbikowska, Elzbieta] Nicolaus Copernicus Univ Torun, Fac Biol & Environm Protect, Dept Invertebrate Zool, Torun, Poland; [Strzala, Tomasz] Wroclaw Univ Environm & Life Sci, Fac Biol & Anim Sci, Dept Genet, Wroclaw, Poland; [Dabrowska, Grazyna B.] Nicolaus Copernicus Univ Torun, Fac Biol & Environm Protect, Dept Genet, Torun, Poland		Zbikowska, E (corresponding author), Nicolaus Copernicus Univ Torun, Fac Biol & Environm Protect, Dept Invertebrate Zool, Torun, Poland.	Marszewska, Anna; Strzala, Tomasz; Cichy, Anna; Dabrowska, Grazyna B.; Zbikowska, Elzbieta	ezbikow@umk.pl	Cichy, Anna/Y-8764-2019; Żbikowska, Elżbieta/G-7952-2014; Cichy, Anna/G-8657-2014; Stanicka, Anna/ABE-9841-2021; Żbikowska, Elżbieta/AFW-7046-2022; Strzała, Tomasz/P-3357-2019	Cichy, Anna/0000-0001-7827-0738; Żbikowska, Elżbieta/0000-0002-6126-8540; Cichy, Anna/0000-0001-7827-0738; Stanicka, Anna/0000-0002-4287-8482; Żbikowska, Elżbieta/0000-0002-6126-8540; Strzała, Tomasz/0000-0002-7761-1630; Dabrowska, Grazyna B./0000-0002-8300-3009	Ministry of Science and Higher Education [2832-B, 2572-B]	Ministry of Science and Higher Education(Ministry of Science and Higher Education, PolandEuropean Commission)	This project was supported by statutory funds from the Ministry of Science and Higher Education (PL) for the research programs of the Department of Invertebrate Zoology, Nicolaus Copernicus University in Torun, PL, including Grant Nos. 2832-B and 2572-B (Principal Investigator-Anna Marszewska).		91	10	10	0	19	SPRINGER	NEW YORK	233 SPRING ST, NEW YORK, NY 10013 USA	0932-0113	1432-1955		PARASITOLOGY RESEARCH	PARASITOL RES	DEC					3695	3704		10.1007/s00436-018-6068-3			10
171	Does not meet criteria	Negreiros, LP; Pereira, FB; Tavares-Dias, M; Tavares, LER	Community structure of metazoan parasites from Pimelodus blochii in two rivers of the Western Brazilian Amazon: same seasonal traits, but different anthropogenic impacts	Parasitol. Res.	2018	117	12	http://dx.doi.org/10.1007/s00436-018-6082-5	English	Article	Amazonia Brazil; Freshwater fish; Catfish; Parasite; Ecology	LEPORINUS-FRIDERICI; SILURIFORMES; MONOGENEA; CICHLIDAE; ECOLOGY	The present investigation evaluated the influence of seasonality and locality on the structure of the parasite community of the catfish Pimelodus blochii. A total of 160 fish were collected from two rivers in the State of Acre, western Brazilian Amazon: 80 fish in River Acre and 80 in River Iaco, with 40 in each season (rainy and drought). The overall prevalence was 78.7% and 1461 parasite specim…	[Negreiros, Luciano P.; Tavares-Dias, Marcos] Univ Fed Amapa, Posgrad Rede Biodiversidade & Biotecnol Amazonia, Rodovia Juscelino Kubitschek,Km 02, BR-68903419 Macapa, AP, Brazil; [Pereira, Felipe B.; Tavares, Luiz E. R.] Univ Fed Mato Grosso do Sul UFMS, Inst Biociencias INBIO, Programa Posgrad Biol Anim, Ave Costa & Silva S-N, BR-79070900 Campo Grande, MS, Brazil; [Tavares-Dias, Marcos] Embrapa…		Negreiros, LP (corresponding author), Univ Fed Amapa, Posgrad Rede Biodiversidade & Biotecnol Amazonia, Rodovia Juscelino Kubitschek,Km 02, BR-68903419 Macapa, AP, Brazil.	Negreiros, Luciano P.; Pereira, Felipe B.; Tavares-Dias, Marcos; Tavares, Luiz E. R.	luciano.negreiros@ifac.edu.br	Tavares-Dias, Marcos/AAI-4783-2021; Pereira, Felipe Bisaggio/D-6289-2015; Tavares, Luiz ER/H-9909-2012	Pereira, Felipe Bisaggio/0000-0002-7921-5965; Tavares, Luiz ER/0000-0001-6522-3633; Tavares-Dias, Marcos/0000-0002-8376-1846	National Council for Research and Technological Development (Conselho Nacional de Pesquisa e Desenvolvimento Tecnologico, CNPq, Brazil) [303013/2015-0]; PNPD-CAPES (Programa Nacional de Pos-Doutorado-Coordenacao de Aperfeicoamento de Pessoal de Nivel Superior-CAPES, Brazil)	National Council for Research and Technological Development (Conselho Nacional de Pesquisa e Desenvolvimento Tecnologico, CNPq, Brazil)(Conselho Nacional de Desenvolvimento Cientifico e Tecnologico (CNPQ)); PNPD-CAPES (Programa Nacional de Pos-Doutorado-Coordenacao de Aperfeicoamento de Pessoal de Nivel Superior-CAPES, Brazil)(Coordenacao de Aperfeicoamento de Pessoal de Nivel Superior (CAPES))	M.T.-D. was supported by a researcher fellowship of the National Council for Research and Technological Development (Conselho Nacional de Pesquisa e Desenvolvimento Tecnologico, CNPq, Brazil) (#303013/2015-0). F. B. P. was supported by a Postdoctoral fellowship PNPD-CAPES (Programa Nacional de Pos-Doutorado-Coordenacao de Aperfeicoamento de Pessoal de Nivel Superior-CAPES, Brazil).		39	7	9	3	14	SPRINGER	NEW YORK	ONE NEW YORK PLAZA, SUITE 4600, NEW YORK, NY, UNITED STATES	0932-0113	1432-1955		PARASITOLOGY RESEARCH	PARASITOL RES	DEC					3791	3798		10.1007/s00436-018-6082-5			8
172	Does not meet criteria	Martin, SB; Ribu, D; Cutmore, SC; Cribb, TH	Opistholobetines (Digenea: Opecoelidae) in Australian tetraodontiform fishes	Syst. Parasitol.	2018	95	8-9	http://dx.doi.org/10.1007/s11230-018-9826-9	English	Article		MARINE FISHES; HOST-SPECIFICITY; N. G.; TREMATODES; PARASITES; WESTERN; OPISTHOLEBETIDAE; PLATYHELMINTHES; IDENTIFICATION; GIBSON	Opistholebetine opecoelids are reported following examination of 1,041 individual tetraodontiform fishes, comprising 60 species and seven families, collected in Australian waters between 1986 and 2018. Nine species consistent with Opistholebes Nicoll, 1915, Heterolebes Ozaki, 1935 or Maculifer Nicoll, 1915 were recovered. However, phylogenetic analysis of sequence data, generated for some of thes…	[Martin, Storm B.; Ribu, Dalisay; Cutmore, Scott C.; Cribb, Thomas H.] Univ Queensland, Sch Biol Sci, Brisbane, Qld 4072, Australia		Martin, SB (corresponding author), Univ Queensland, Sch Biol Sci, Brisbane, Qld 4072, Australia.	Martin, Storm B.; Ribu, Dalisay; Cutmore, Scott C.; Cribb, Thomas H.	storm.martin@uqconnect.edu.au	Martin, Storm/AAH-3150-2019; Cribb, Thomas/C-4449-2008; Cutmore, Scott C/B-7385-2012	Martin, Storm/0000-0001-8071-4609; Cribb, Thomas/0000-0003-1092-9705; Cutmore, Scott C/0000-0002-5648-3684	Holsworth Wildlife Research Endowment; Australian Postgraduate Award (APA); Australian Biological Resources Study (ABRS) National Taxonomy Research Grant Programme (NTRGP) Ph.D. scholarship [CT215-14]; ABRS grant [RF215-40]	Holsworth Wildlife Research Endowment; Australian Postgraduate Award (APA)(Australian Government); Australian Biological Resources Study (ABRS) National Taxonomy Research Grant Programme (NTRGP) Ph.D. scholarship; ABRS grant	SBM is supported by a Holsworth Wildlife Research Endowment, administered by the Ecological Society of Australia (ESA), an Australian Postgraduate Award (APA) and an Australian Biological Resources Study (ABRS) National Taxonomy Research Grant Programme (NTRGP) Ph.D. scholarship (No. CT215-14). Collection within Moreton Bay was part of a larger effort to characterise the metazoan parasite fauna o…		70	5	5	0	7	SPRINGER	DORDRECHT	VAN GODEWIJCKSTRAAT 30, 3311 GZ DORDRECHT, NETHERLANDS	0165-5752	1573-5192		SYSTEMATIC PARASITOLOGY	SYST PARASITOL	NOV					743	781		10.1007/s11230-018-9826-9			39
173	Does not meet criteria	Gibson, AK; Delph, LF; Vergara, D; Lively, CM	Periodic, Parasite-Mediated Selection For and Against Sex	Am. Nat.	2018	192	5	http://dx.doi.org/10.1086/699829	English	Article	asexual reproduction; coevolution; evolutionary maintenance of sex; Red Queen hypothesis; sexual reproduction	FRESH-WATER SNAIL; FREQUENCY-DEPENDENT SELECTION; NEW-ZEALAND SNAIL; AQUATIC MACROPHYTES; INFECTION; POPULATIONS; ADAPTATION; MACROINVERTEBRATES; TREMATODE; COST	Asexual lineages should rapidly replace sexual populations. Why sex then? The Red Queen hypothesis proposes that parasite-mediated selection against common host genotypes could counteract the per capita birth rate advantage of asexuals. Under the Red Queen hypothesis, fluctuations in parasite-mediated selection can drive fluctuations in the asexual population, leading to the coexistence of sexual…	[Gibson, Amanda K.; Delph, Lynda F.; Vergara, Daniela; Lively, Curtis M.] Indiana Univ, Dept Biol, Bloomington, IN 47405 USA; [Gibson, Amanda K.] Emory Univ, Dept Biol, Atlanta, GA 30322 USA; [Vergara, Daniela] Univ Colorado, Dept Ecol & Evolutionary Biol, Boulder, CO 80309 USA		Gibson, AK (corresponding author), Indiana Univ, Dept Biol, Bloomington, IN 47405 USA.;Gibson, AK (corresponding author), Emory Univ, Dept Biol, Atlanta, GA 30322 USA.	Gibson, Amanda K.; Delph, Lynda F.; Vergara, Daniela; Lively, Curtis M.	amanda.gibson@emory.edu	Lively, Curtis M/A-8057-2011		US National Science Foundation (NSF) [DEB-0640639]; Indiana University; Doctoral Dissertation Improvement Grant [DDIG-1110437]; National Geographic Society Committee for Research and Exploration Award [883510]; American Society of Naturalists (Student Research Award); Society for the Study of Evolution (Rosemary Grant Student Research Award); Indiana University (Provost's Travel Award for Women i…	US National Science Foundation (NSF)(National Science Foundation (NSF)); Indiana University; Doctoral Dissertation Improvement Grant; National Geographic Society Committee for Research and Exploration Award(National Geographic Society); American Society of Naturalists (Student Research Award); Society for the Study of Evolution (Rosemary Grant Student Research Award); Indiana University (Provost'…	We thank Christiane Hassel, manager of the Indiana University Bloomington Flow Cytometry Core Facility, for her assistance with flow cytometry. Amrita Bhattacharya, Eliza Oldach, and Andrew McKinney assisted with field collections. We also acknowledge Samantha Klosak, Peyton Joachim, and Julie Xu for contributions to flow cytometry. The staff of the University of Canterbury's Edward Percival Fiel…		62	13	13	3	42	UNIV CHICAGO PRESS	CHICAGO	1427 E 60TH ST, CHICAGO, IL 60637-2954 USA	0003-0147	1537-5323		AMERICAN NATURALIST	AM NAT	NOV					537	551		10.1086/699829			15
174	Does not meet criteria	Mas-Coma, S; Bargues, MD; Valero, MA	Human fascioliasis infection sources, their diversity, incidence factors, analytical methods and prevention measures	Parasitology	2018	145	13	http://dx.doi.org/10.1017/S0031182018000914	English	Article; Proceedings Paper	Analytical methods; drinking water; human fascioliasis; incidence factors; infection sources; local dishes; metacercarial infectivity; plants; prevention measures; raw liver	NORTHERN BOLIVIAN ALTIPLANO; LYMNAEA-TRUNCATULA MULLER; HEPATICA INFECTION; SEASONAL TRANSMISSION; ANIMAL FASCIOLIASIS; RICE FIELDS; TREMATODE INFECTIONS; OVINE FASCIOLIASIS; MYOCASTOR-COYPUS; CLIMATE-CHANGE	Human fascioliasis infection sources are analysed for the first time in front of the new worldwide scenario of this disease. These infection sources include foods, water and combinations of both. Ingestion of freshwater wild plants is the main source, with watercress and secondarily other vegetables involved. The problem of vegetables sold in uncontrolled urban markets is discussed. Distinction b…	[Mas-Coma, S.; Bargues, M. D.; Valero, M. A.] Univ Valencia, Fac Farm, Dept Parasitol, Ave Vicent Andres Estelles S-N, E-46100 Valencia, Spain		Mas-Coma, S (corresponding author), Univ Valencia, Fac Farm, Dept Parasitol, Ave Vicent Andres Estelles S-N, E-46100 Valencia, Spain.	Mas-Coma, S.; Bargues, M. D.; Valero, M. A.	S.Mas.Coma@uv.es	Valero, Maria Adela/AAA-1658-2020; Valero, M. Adela/K-6718-2016; Bargues, Maria Dolores/L-8259-2014	Valero, Maria Adela/0000-0003-1584-8330; Valero, M. Adela/0000-0003-1584-8330; Mas-Coma, Santiago/0000-0002-1685-7004; BARGUES, MARIA DOLORES/0000-0003-2347-7269	Ministry of Economy and Competitiveness (MINECO), Madrid, Spain [SAF2010-20805]; Health Research Project, Subprograma Estatal de Generacion de Conocimiento de la Accion Estrategica en Salud (AES), Plan Estatal de Investigacion Cientifica y Tecnica y de Innovacion, ISCIII-MINECO, Madrid, Spain [PI16/00520]; Innovacion para el Desarrollo of the Agencia Espanola de Cooperacion Internacional para el …	Ministry of Economy and Competitiveness (MINECO), Madrid, Spain; Health Research Project, Subprograma Estatal de Generacion de Conocimiento de la Accion Estrategica en Salud (AES), Plan Estatal de Investigacion Cientifica y Tecnica y de Innovacion, ISCIII-MINECO, Madrid, Spain; Innovacion para el Desarrollo of the Agencia Espanola de Cooperacion Internacional para el Desarrollo (AECID), Ministry …	Financial support obtained by Project No. SAF2010-20805 of the Ministry of Economy and Competitiveness (MINECO), Madrid, Spain; by Health Research Project No. PI16/00520, Subprograma Estatal de Generacion de Conocimiento de la Accion Estrategica en Salud (AES), Plan Estatal de Investigacion Cientifica y Tecnica y de Innovacion, ISCIII-MINECO, Madrid, Spain; by Project No. 2017/ACDE/001583 de Inno…		243	96	98	2	18	CAMBRIDGE UNIV PRESS	NEW YORK	32 AVENUE OF THE AMERICAS, NEW YORK, NY 10013-2473 USA	0031-1820	1469-8161		PARASITOLOGY	PARASITOLOGY	NOV			SI		1665	1699		10.1017/S0031182018000914			35
[truncated: 733 more rows]
[truncated: 11 more columns]

## Sheet: Table S2
Global analysis of seasonal changes in trematode infection levels reveals weak and variable link to temperature
By Rachel A. Paterson, Robert Poulin, and Christian Selbach
Supplementary Table S2. Full dataset used in the analyses, including information on host and parasite taxa, locality, habitat type, infection measure, spring and summer infection levels and sample sizes, spring and summer mean local temperature, and study of origin.
[truncated: 783 more rows]
